# Supplementary material for: Genome-wide identification and expression profiling of trihelix gene family under abiotic stresses in wheat
Source: BMC Genomics. 2019 Apr 11;20:287. doi: 10.1186/s12864-019-5632-2 (PMC6460849; doi:10.1186/s12864-019-5632-2)
Supplement: Supplementary file 1 — Table S1. Characteristic features of trihelix genes in wheat and its relatives. Table S2. Coding sequences of trihelix genes in wheat and its relatives. Table S3. Amino acid sequences of trihelix proteins in wheat and its relatives. Table S4. Syntenic relationships of trihelix genes between wheat and its relatives. Table S5. Expression data of wheat trihelix genes for tissue-specific expression profile analyses. Table S6. Differential expression of wheat trihelix genes under cold and drought stresses. Table S7. Primers for qRT-PCR. [file 12864_2019_5632_MOESM1_ESM.zip › Additional file 1 Table S2.xls]

## Sheet: wheat
Table S2. Coding sequences of trihelix genes in wheat
No.	Gene name	ID	Sequence	Length (bp)
1	TaGT-1	TraesCS1A02G176700.2	ATGCAGCAGCAGCAGCAGCAGCCGCAGCATCAGGGTGGAGGCCCGGGCCAGCAGTTCGGCCTGCATCCCCCAGAGATGCCGCCATTCTCGCCGTCTAGGAGCACCGGCCAGCAGCGGATCTCGATGGCCGAGGCGCCCTCGCCCATCAGCAGCCGCCCGCCGGCGCCTGGGCCGCCGCCGCCGCAGCAGCAGCTCAACAACGAGCTAGCAGGTGCCGGCGCCGTGGGCTTCGACGAAGAGGCGCTCGCGGCCGGCGAGGAAGGCTTGGGCGGCGGCGCCGGAGGAAACCGGTGGCCGCGGCAGGAGACCCTGGCGCTGCTCAAGATCCGGTCGGACATGGACGCCGCCTTCCGGGACGCCACCCTCAAGGGCCCACTCTGGGAAGAGGTCTCCAGGAAG…	2454
2	TaGT-2	TraesCS1A02G216300.1	ATGTCCTCCTCCTCGTCTCTCAAGCAGGACGACGTCCCTTCCTCCCCGGAGCTCCCCCCGCTGGCCGCGCCCGGCATCGCGGCGGCGGCCGCCGCGGCCGCGGCCGCGGCCTCGTCCGGGGGCGGAGGGGGCGGGGTGGGGGCGGGCGGCGGCTCCGGGAGGAGGCTGCCCCCGCCGTGCTGGACGCACGAGGAGACCCTCGCGCTCATCGAGGCGTACCGCGACAAGTGGGAGGCGCTCAAGAAGGGCAACCTGCGGGCGGCGGACTGGGACGAGGTCGCCGGCGCCGTCACCGCCCGCTGCGGGAGGTTCCCCACCGCCACCTACAAATCCGGCGTCCAGTGCCGCCACAAGATCGAGAAGCTCCGGAAGCGGTACCGCGCCGAGCGCACGCGCTCC…	960
3	TaGT-3	TraesCS1A02G334300.1	ATGCACAGCAGCAAAGCAAGTTCGGGCGCCCGCGGGCCATGGAGCGACGGCGAGACGTCGGCCCTCGTGGACGCCTGGGGCCCGCTGCACCTCCGCCGCAGCCCAGACCCCCTCGGCGTGGAGGAGTGGCGCGTCGTGTGCACCGCCGTCAACGCCCAGCGCGCCGCCGAAGGTTGCCGCTTCAACCGCACCCTCGTCCAGTGCCAGAAGCGCCTCTACACACTCAAGGACCAGTACATGAAGGAGCTCGCCAAGGGGCGGCCGACGTCGGGGTGGCGCCACTTTGCCCGGCTCCGGGCCTTCCTGGCCGACTCGCCTCCTGGCTTCGCCGGCAAGACGCCGGCGGCATCCGTTAAGAAGGAGAAGGCCGCCAAGACGCGGACGGCATCGTCCGTCAAG…	669
4	TaGT-4	TraesCS1A02G392300.1	ATGGAGCTGAGGGAGATGGCCGCGGCGGCGGCGGCGGCTGCGTCGGCGGGAGGAGGAGGAGGAGGCGGCGGCGGCGGCGGGGGCGGGGGCGGCAGGCTGCCGCCGCCCAACCCCAACCTGCCCTACCGCGAGGACTGCTGGAGCGAGGGCGAGACGGCGGCGCTCGTCGGCGCCTGGGGCAGCCGCTACGTCGACCTCAACCGCGGCAACCTGCGCCAGAAGCAGTGGCAGGAGGTCGCCGGCGCCGTCAACTCGCGCCGCGGGGCCGCCGCGCGCCGCCGCCCGCCGCGCACCGACGTCCAGTGCAAGAACCGCGTCGACACGCTCAAGAAGAAGTACAAAGCGGAGCGCGCCCGCGGCGGGCCCTCCGCCTGGAACTTCTACGGCGAGCTCGACCGC…	1062
5	TaGT-5	TraesCS1A02G437400.1	ATGGACCGCAGTAACCTACCTCCTGGAAACACGACGCAAGGAACTCCTTATGCTAGTTTGAATCTACATGGTAACTCCTTGCAAATGCATGCTCCAAGCTCAGGAAAACATCTATTTAACCAATCTCAGATGCCAGGGAGTTTCACAATGCCTATCAACCGGGCTACAGAACATGATAACCCCGGATCCGGATTTCAGTTTGTAGAACATGGAAAAAAGGATCACCACCAGCAGCAGCAGCAGCACAACCATCTCATAAAGAACTCCATCAGTGACGACGAGGAGCATGATATGACTGAGGATGCTACTGATGCCCAGAGTGGCAAGGGCAAGAAAGGCTCAGCATGGCATCGGATGAAGTGGACTGGTTCGATGGTTAAGCTTTTGATTACCGCAGCA…	1329
6	TaGT-6	TraesCS2A02G287600.2	ATGTCTAGCGCCGGTGATCCCGGCGGCGGGATCGCAGGGCCTGGGCGCGCGGCGCGGCTGCCGCGGTGGACGCGGCAGGAGATACTGGTCCTCATCGAGGGGAAGCGGGTGGTGGAGGTACGCGGGCGCGGCAGGGGCAGGGGAGCAGCCGGCGGAGCGGCCGCGGAGCCGACCAAGTGGGCGGCTGTGGCGGAGTACTGCCGGCGGCACGGCGTGGAGCGGGGCCCCGTGCAGTGCCGGAAGCGGTGGAGCAACCTCGCCGGCGACTACAAGAAGATCAGGGAGTGGGAGCGCTCGCTGCCGTCCTTGGCGGGGAAGGAGGTGTCCTTCTGGGCCATGCGGAACGACGCGCGGCGGGAGAGGAGGCTCCCGGGCTTCTTCGACCGCGAGGTGTACGAC…	1020
7	TaGT-7	TraesCS2A02G291700.2	ATGGCCTCCTGCGACGACGACTTCGGCCTCCTCGGTGACGACGCCCACCCCGCTCCCCAGCCTTCCGCCCAGCCGGCCCCGCCGCAGCAGGCCCAGGGCTTCTGCCTCGTCGAAGCCTCGGCCGCGGGCTCCGGCGCCGGCCCCGGCCCCTTCGCGCCGGCCCGGGAGGAGGGCAACCACAGCTCCGACCGCGGGAAGGCGTCGTACCACACCAAGCGGCGGAGGGACCGCCCGGAGGAGTTCAGCGATGGGGGCGAGTACTGCTCCTACATCAGCGGCGGGGGGAGGAAGGGCCGTGGCGGCGGCGTCTCGTCGGACTACCGGAAGGATCGGGAGGAGTGGACGGACGGCGCCATCAGCAGTCTCCTCGACGCATACATGGACCGGTTCGAGCAGCTC…	1515
8	TaGT-8	TraesCS2A02G313300.1	ATGGACGACGACGACAACTCCCCGTCGCCCTCCCTCTCGCCGGCCTCCTCCTCGCCGCTCCCTGTCGCCTCCGCGCTCCCCGTCGCCGACCCCGTCACGGTCGCCTCCGCGCCGCCCGGCGGCCCCCTGACGCTCGCGCTCCCGATCCAGAAGCACGGGTCCTACCCCAGCCACGGCGGCAGCGGCGGTGGCGGCGGCGGCGGGGGCGGGGGCAGGGAGGATGCCTGGAGCGAGGGCGCCACCTCCGCGCTCATCGACGCCTGGGGGGAGCGCTTCGTCGCGCTCGGCCGCGGCAGCCTCCGCCACCCCCAGTGGCAGGAGGTCGCCGAAGCCGTCTCCTCCCGGGACAACTACTCCAAGGCCCCCAAGTCCGACGTGCAGTGCAAGAACCGCATCGAC…	1251
9	TaGT-9	TraesCS2A02G320100.1	ATGCTCCTCTCCGGGCCGCAGCCGCCTACCCCGCCGCTGCTGCTCCCGGAGAGCAGCGGCGAGGACGGCGGCGCCCACGACCACGACTCCTCCTCGCGGGCCTCGGCCCCGAAGAAGCGCGCCGAGACCTGGGTCCAGGACGAGACGCTCAGCCTCATCGCGCTGCGGCGCGAGATGGACAACCACTTCAACACCTCCAAGTCCAACAAGCACCTCTGGGAGGCCATCTCCGCCAAGATGCGGGAGCAGGGCTTCGACCGCTCCCCGACCATGTGCACCGACAAGTGGCGCAACCTCCTCAAGGAGTTCAAGAAGGCGCGCAGCCACGCCCGCAGCAGCGCCGGCGCCGGCGGGAACGGCTCTGCCAAGATGGCCTACTACAAGGAGATCGACGACCTG…	1086
10	TaGT-10	TraesCS2A02G389200.1	ATGCAGCAGCACCAGCACCAGGGTGACGCGTCTCAGTACGGGGCGCCGCCGCAGCCGGCGGACATGGGGCCGTTCTCCGCGCAGCAGGCTCCGGCCCCTGTGCCGCTGAGCGTCCGGCCACCGCCGACCCAGCACCAGCAGCAGCAGAACCCGCAGCCGAGCTACGACGAATTGGCCGGCGCGTCGGGCGCCGGCGCCAGCGGCTTCCCCGACGACGACATGCTGGGCGACTCCGGCGGGCACAGCGGCGGCGGGCTGGGGTCGGGCGGCAACCGGTGGCCGCGGGAGGAGACGCTGGCCCTCATCAGGATCCGGTCGGAGATGGACACCACCTTCCGCGACGCCACCCTCAAGGTCCCCCTCTGGGAGGAGGTCTCCAGGAAGCTTGCGGAGCTGGGC…	2247
11	TaGT-11	TraesCS2A02G549300.1	ATGTCGGCGTCGTCGGACCCCTCGCCGTCCTCCTCGGCGGCCGCGGCGGCGTCGGCGTCCCCGCTCGCCGCCTACCACGCGCACCCGCACCACCCCCACCACCACCTGCACCTCTCCACGCCGCCGCCGCACGCGTACCCGCCCGCGGCGCCGCCCCCCTCCCCGGCGTCCGCGCCCAGGGACTACCGCAAGGGCAACTGGACGATGCACGAGACGCTCATCCTCATCACCGCCAAGCGCCTCGACGACGACCGCCGGGCCGGTGGGGGCGCGGGCGGCGTGGCCATGGCGGGGCCGTCCTCGCCGCCCACGCCACGCTCCGCCGAGCAGCGCTGGAAGTGGGTCGAGAACTACTGCTGGATCAACGGCTGCCTCCGCAGCCAGAACCAGTGCAACGAC…	1224
12	TaGT-12	TraesCS3A02G116400.1	ATGGAGAGGATTGACGGAGCAGGGCTGGGTGCGCGTGGGTCTGCGGGGGCGATGCTGGGCATGGAGATGCATCTCGTCCACCAGCCGCAGCCGCAGATGCACGCGGCCTCCTCGTTCCAGCAGCCGCCGGAGCACCTCCACCACGGCAACGGCGGCGACGGCGGCTTCCAGGTCCAGCACCACCAGGCCATGCCGGTGAGGCAGCAGCACCCACAGCCACCGTACGCGGCTTACGTGGCGCCGCCGTCGAGGGTGGTCAAGGCGCATGAAGAGGAGGAGATGGGCAACGGCGTCGGGAATGGCGGCGGCGTCCTGCAGCAGCCGGGGGCGGGGGCGGCGGGGTGCCCGTGGTCCCGGATGAAGTGGACGGACGCGATGGTGCGTCTGCTCATCGCTGTG…	1605
13	TaGT-13	TraesCS3A02G116500.1	ATGGAGAGGGTTGACGGAGGAGCGGGGTTGGGTGCGCGTGGGTCTGCGGGGGCGATGCTCGGCATGGAGATGCACCTCGTCCACCAGCCGCAGCCGCAGATCCACGCGGCCTCCTCGTTCCAGCAGCCGCCGGAGCACCTCCACCACGCCAACGGAGGCTTCCAGGTCCAGCACCACCAGGCCATGCCGATGGGGCAGCAGCACCCGCCACCGTCGTACGCGGCTTACGTGGCGCCGCCATCGAGGGTGGTCAACGCGCATGAAGAGGAGGAGATGGGCAACGGCGTCGCCGCCGTGCAGCAGCCGGGGGCGGGGACAGCGGGGTGCTCGTGGTCCCGGATGAAGTGGACGGATGCGATGGTGCGTCTGCTCATCGCGGTGGTGTACAACGCCGGGGAC…	1476
14	TaGT-14	TraesCS3A02G116600.1	ATGGAGAGGGTTGACGGAGGAGCGGGGTTGGGTGCGCGTGGGTCTGCGGGGGCGATGCTCGGCATGGAGATGCACCTCGTCCACCAGCCGCAGCCGCAGATCCACGCGGCCTCCTCGTTCCAGCAGCCGCCGGAGCACCTCCACCACGACAACGGCGGCTTCCAGGTCCAGCACCACCAGGCCATGCCGATGGGGCAGCAGCACCCGCCACCGTCGTACGCGGCTTACGTGGCGCCGCCATCGAGGGTGGTCAACGCGCATGAAGAGGAGGAGATGGGCAATGGCGTCGGCGCCGTGCAGCAGCCGGGGGCGGGGACGGCGGGGTGCTCGTGGTCCCGGATGAAGTGGACGGATACGATGGTGCGTCTGCTCATCGCGGTGGTGTACAACGCCGGGGAC…	1269
15	TaGT-15	TraesCS3A02G245400.1	ATGGACCACGACGCCGCCGCTGCTTCCCCGTCTGCATCGCCCTCCTCCTCCGGTGCCTCCCCCTCGCCGCGCTCCAAGCGTCGCCGCACCGACCGCTATGCGCTCGGCTTCGAGTTCGCTCCACGCTCTGCGCCCTCAGCTCCGGCCCCGCGCACGACGCCTGAGTGGACGGAGGAGTCCACCTTCGCGCTCCTCGACGCCTGGGGCGAACGCTTCGCCTGCGACGGCCGCCGCAGCCTCAGCGCCGACGAGTGGCTCGAGGTTTCCCGCATCGTAGCCGCCGCCGCCTCCCGCCCCGCGGGATACTTCTCCGAGTCGCAGTGCCGCAACCGCATCGACACCCTCAGGAAGATGTTTCGGAAGGAGAAGGAGAGGTCCCGCCTGGCTGCCCACCGCTCC…	945
16	TaGT-16	TraesCS3A02G271400.1	ATGGACGGGAAGCTGCCGCCGCCCAACCCCAACCTCCCGTACCGGGAGGACTGCTGGAGCGAGGGCGAGACGGCCGCCCTCGTCGACGCCTGGGGGTCGCGGTACATCGACCTCAACCGCGGCAGCCTCCGCCAGCCGCAGTGGCGCGAGGTCGCCGACGCCGTCAACACCCGCCCGGGGGCCTCCGCGCGCCGCCGGCCCCCGCGCACCGACATCCAGTGCAAGAACCGGGTCGATACCCTCAAGAAGAAGTACAAGGCCGAGCGGGCGCGGGGCGGGCCCTCCCCCTGGCCCTTCTACCGCCAGCTCGACGTCCTCGTCGGCCCGACCCTCTCGGCCGCCGCCGCCAAGAAGCCCTCCCCGCCCCGCGCGCTTCCCATGCTGCGGAGGCGCATGTCG…	957
17	TaGT-17	TraesCS3A02G441300.1	ATGATGTCTGCCAACGGCGACTCTCCGGCCGGCGCCGCCGTGACGACGCCGAGGTCGCGGCTGCCGCGGTGGACGCGGCACGAGACGCTGGTGCTGATCCAGGCGAAGCGCGTGACGGAGCAGCGGGCGGCGCAGCCGGTGCGGCTCAAGTGGGCGGTGGTGTCGGCCTACTGCCGGCGGCACGGCGTGGAGCGCGGGCCCATGCAGTGCCGCAAGCGCTGGGGCAACCTCTCCTGGGACCTCAAGAAGATCGTCGCCTGGGAGAAGAAGCACGCCGCCGCCGTCGCCGCCGTCGCGGGCGACGCGGACTCGGCGGCGCCGGAGCGCGAGTCGTTCTGGGACATGCGCGGGGAGGAGCGGCGCGCCAGGCAGCTGCCGTCGTCGTTCGACCGGGAGGTC…	894
18	TaGT-18	TraesCS4A02G111200.1	ATGCATTGGAGCGACGAGGAGACGTCTGTTCTCGTCGACGCTTGGGGCCCGCTGTACCTCGGCCGCAACCGAGGCTCCCTCAGCATGGAGGAGTGGGACTCCGTGTGCAGAGCCGTCGACGCACACCACGCCGCCGCCGGGCTCGACTTCAGCCGCAACCCCGCCGGCTGCAAGAGGCGCATCTCTGCACTCAAGGCTCGGTACACGGAGGAGGCCGCCAAGGAGCAGCCGACGTCGGCGTGGCGCCACTTTGCTCACCTCCGGGCGTTCCTGGCCGACCCCAGCGGCGGGCCTCCGGGCTTCGGCGCCAAGAAGCCGGAGGCGTCCGTGAAGAAGGAGAAAAAGAAGGTGGAGGGGGCGAGTGGATCGGTCGGCACGACCAAGGTCCCGGCGAAGCGC…	696
19	TaGT-19	TraesCS4A02G111300.1	ATGTCCGCCATCGCGCACCGCCGCCGCCGCCCCGCGCCGGCCCCGCCCGCGTGGACCCCGGAGCCCTGGAGCGACGGCGAGACGGCCGCGCTGCTCGAGGCCTGGGGCCCGCGCCACCTCCGCGCCGGCGGCGGCCCCCTCCGCACCTCCGACTGGCGCGCCTGCGCCGCCGCCGTCACCGCCCGCCGCGCCGCCGACGGCCGCGCGCCGCGCACCGTCGACCAGTGCAAGAACCGCATGGACTACCTCAAGAAGCGCCTCCGGGCCGACCGCTCCAGGCCCTCGTCGCCGCCGCCGCTCTCCGGCTCCCTCCGCCGCCTCGCCAAGCTCCTCCGCCAGGCCCCCTCCGTCCCGCACCGCCTCGCGCCCAAGGTCCAGCGGGAGGACCGCCAGGACGAC…	801
20	TaGT-20	TraesCS4A02G209100.1	ATGGAAGGCAGCAACCTACCTACTGGAAACATGATGCAAGGAATTCCTTATAGTGGTATGAATGTGCACGGTAGCTCCATGCAAATGCATGCTACAAACTCAGGAAAACAGCTATTCAACCAATCTCAGATGCTAGGGAGTTTCGCAATGCCTATCAACAGGGCTACAGCGCCTGATAACCCTGGATTTCAATTTGGAGAACATGAAAAAAAGGATCACCACCAGCAGCAGCAGCAGCAGCAGCACAGTCATTACTCTAAGAACTCCATCAGTGATGAGGAGGAGCATGATATGACCGAGGATGTTACTGATACCCAGAATGACAAAGGCAAGAAGGGTTCAGCATGGCATCGGATGAAGTGGACAGGTTCCATGGTTAAACTTTTGATTACCGCAGCA…	1320
21	TaGT-21	TraesCS4A02G294700.2	ATGGACACGAAGGGATCCGGCGCGCATAGAGAAGGAGAGGAGACCGGGAACACCATGGCCGGCAACGTCGGCGCCGGCGCCATGACGGTGGCAAGGGAGTACCGGCGGGGGAACTGGACGCTGCCGGAGACAATGCTGCTGATCGAGGCCAAGAAGCGGGTGCACGAGGAGCGGCACCCGGCGGACCTGGGCCTGGCGCGCTGGCGGTGGGTGGAGGACTACTGCTGGCGCGCCGGGTGCCGGCGCAGCCAGAACCAGTGCAACGACCGGTGGGACAACCTCATGCGAGATTACAAGAAGGTGCGCGCGTACGAGCACGCCGGCGCCGGAGCGGAGGCGCCGAGCTACTGGGAGATGGCGAGGGCGGAGAGGAAGGCGAGGTACCTCCCCTCCAACCTC…	993
22	TaGT-22	TraesCS4A02G315300.1	ATGGAGGCGAGGAAGAGCGCGCCGGGGCAGCCGTGGTCGGACGGCGAGACCATGCACCTCATCGACGTCTACGAGGACCGCTGGACCAAGCTGCGCCGGGGCCAGCTCAAGGCGCACCAGTGGGAGGACGTGGCTGGCGAGGTCACCCGCCGCTGCGGCGGCCAGCGCAAGACCGGCACCCAGTGCCGCCACAAGCTCGAGAAGCTCCGCAAGCGCTACCGCACCGAGGCCGCCCGCCCCGTCACCTCCCTCTGGCCCTTCTTCCGCCGCATGGAGCGCCTCGAGCGCGGCCCCGTCCCCGTCTCCACCAACTCCTTCCCCGCCTCCCCGCCCGCCTCCGACGACGACCAAGACCAGGACCTGGACCCGGAGGAGGAAGAAGAAGATGAAGAGGAGCAG…	927
23	TaGT-23	TraesCS5A02G124200.1	ATGGAAGGCAATAACCTGCCACCTGGAAACTTTATGCAAGGAGCAACTTATGGCAGTTCAGACTTGCACCGGAATCCCATGCAAATGCACGGTCCAAGCTCCGGTAATCAGGGCTTCAACCACTCTCAGATACCTGGCAAATTCCCCATGCCTATGAACCAGGTTACAGATTCTGACCACTTGTCGGAATTTCAATTCAGAGGACAAAGGAAGGCTGATCACCACCAGGTCCACCACCACCACTATCACAAGAAGGACTCCATGAGCGATGATGAGGAGCATGGTCTGAACGAGGATACCACTGATAGCCACAGCAGCAAGGGAAAGAAGGGCTCAGCATGGCAGCGGATGAAGTGGACGGATTCAATGGTTAAGCTTTTAATTACTGCAGCGTCCTAC…	1329
24	TaGT-24	TraesCS5A02G360100.1	ATGGACAGCCTCCCCGACGGGGCGGCGCCGCCCGCGCCGACGCCGCAGCAGCAGCAGCCGAAGCGCGACGAGTGGAGCGAGAGCGGCATCTCGCGCCTGCTCGAGGCCTACGAGGCCAAGTGGCTGCTCCGCAACCGGGCCAAGCTCAAGTGGAGCGACTGGGTCGACATCGCCCACGACGTCTCCGCCCACTGCTCCTCCTCCGACCACGCGGCCTCCAAGCCCGGCGCCGCTGCCGGGGGCACCGCCAAGACCCCCAACCAGTGCAAGAACAAGGTCGAGTCCATGAAGAAGCGCTACCGGGCCGAGTCCGCCGCCGCAACGCGGGCCGGATCAGCTGGGGTGGCCAGCGCCTCCGGTGGCCCGTCCTGGCGCTTCTTCGGCCGCATGGACGGGCTG…	1056
25	TaGT-25	TraesCS5A02G443100.1	ATGTCCAGCGCCGGCGACCCCGCCGGTGCGGCGGCCGCGGCGGCGCCCAACCCGTCGGTGCGCGCCCCGAGGCTGCCCCGCTGGACGCGGCAGGAGATACTGGTGCTCATCGAGGGCAAGCGCATGGTTGAAGTCCGCGGCGGCGTGCGCGGCGGGAGGGGGCGCCTGGCGGCGGCGGCGGCGGCCGGGGCAACCGGGGAGGGGGCGGCGGCGGCGCTGGAGCCCAAGTGGGCCGCCGTCGCGGAGTACTGCCGGCGGCATGGCGTGGAGAGGGGGGCCGTGCAGTGCCGGAAGCGGTGGAGCAACCTCGCTGGGGACTGGAAGAAGATAAAGGAGTGGGAGCGGGCGGCCGCCGGCGCGCGGGAGCCCTCGTTCTGGGCCATGCGCAACGACGCGAGG…	1080
26	TaGT-26	TraesCS5A02G558200.1	ATGCAGCAGCCGGCCGACATGCCGCCCTTCTCCCCGCCCGCCGGGGCGCCCTCGCCCATCAGCAGCCGCCCTCCCGCACCGGCTCCGGCGCCAGCACAGCACCACCAGCAGCAACAGCAACACATGGACGAGCAGCACGGTGGGGCCGCGGTCAGCGGGTCGGGCTCCGGGAGCGTGGACGGCGGCGAGGAAGGCGAGCGCGGCGGGTCGTCGTCGGCGGCGGGCGGCAACCGGTGGCCGCGGCAGGAGACGCTGGCGCTGCTCAAGATCCGCTCCGAGATGGACGCCGCCTTCCGGGAGGCCGCCCTCAAGGGCCCGCTCTGGGAGCAAGTCTCCAGGCGGCTGGCGGAGATGGGGCACACGAGGAGCGCCAAGAAGTGCCGCGAGAAATTCGAGAAC…	2358
27	TaGT-27	TraesCS6A02G013200.2	ATGCAGTCCGGGTATGGAGGGGTGTCGGAGTTCCAGCAGTTCATCATGGACGGCGGCTTCGCCATGGCGGCGGCCCCGCAGCAGCAGGCGCAGGCGGCTGCCGCTGCGGCGGCGGCGGCGGGGGGGCAGGAGCTGGGCGCGCCGTTCAGGTACCAGCCGCTGCACCACCACGCGATGCAGCACCATCCCCAGCAGCAGCAGCAGCAGCATCCGGCGCAGATGCCGCCCCACTTCGCGCACTTCGGCGTGGCGCCCGCGGCGGCGGCGGCCGGCGGGATTCCGTTCACGCAGCAGTTCCTCAACCACCAGGCGGCGGCCGCCGGGCACCACCACCAGCAGCACCACCACCTCCAGCTCTTCCACCACGAGCAGCAGCAGCAGCAGCAGCAGCAGCAGCAT…	2262
28	TaGT-28	TraesCS6A02G195100.3	ATGGTCGCGCTCGCCTCCCTCTCTTCTCTGTGCCTCTGCGGCTCCGCTCGCCGCCGTTCTGCCTCCGCACCCACCTCCATATCATGCTGTGTGCTCGCAACTCCCTCCGGCAGAGGGTCTCATGAATCTAGAATACCCCGTAGAAGGTTCCGGAGAACCGAGGGTGCTACTAAGAGCATGGAAGATTCAGTCAAGCGAAAGATGGAGCAGTTCTACGAAGGGGTGGATGGTCCGCCCCTCCGGGTCCTCCCAATCGGCGGCCTTGGGGAAATCGCTACGACGAGTTTGGTGTGCAAAAGATTATTCCCGACACAACTTTCATCAAGAAATGGAGCCACAAAATTGAAGCAGTTATTATTACACATGGCCATGAAGATCACATCGGTTATTCCTGCACTG…	2472
29	TaGT-29	TraesCS6A02G198600.1	ATGGATGACGACGGTGCCGCCTCCCCGTCGCCCTCGCCGTCACCGTCGCGCTCCCCTTCCCCGCTTCCGGTCGCCGACCCCGTCACCGTCGCCGCCGTGCCCCCCGGCCACCTCGCCCTCGCCATCCCTATTCATAAGCATGGTCCCTCCAGCAGCGGCGGCGGCGGGGGCGGGGGCAGGGAGGACGCCTGGAGCGACGGCGCCACCTCCACGCTGATCGACGCCTGGGGTGAGCGCTTTGTCGCGCTCGGCCGCGGCAGCCTACGCCACCCGCAGTGGCAGGAGGTTGCCGAGGTCGTCTCCTCCCGCGATGGCTACTCCAAGCCGCCCAAGTCCGACGTCCAGTGCAAGAACCGTATCGACACCCTCAAGAAGAAGTACAAAGTCGAGAAGGCCAAG…	1113
30	TaGT-30	TraesCS6A02G240200.1	ATGCAGCATCCCGAGCAGGGTGGCGCCGGGTACCCCTACGGGCCGCCGCTTACGGGGATGGCCCCGTTGTTGCCGCAGCCGGCATCCGCGGCCGTGCCTGTCAGCAGCATCCCGTCTCCGACGCCGTCGCCGATGCAGCCGCAGCCGCAGCCAGCGGGGACGAGCTTCGACCAATTGCCAGCCGCGCGTGTCAGCAGCATCCCGTCTCCGACGCCGTCGCCGTCGCCGATGCAGCCGCCGCCGCAGCCAGCGGGGACGAACTTCGACCAATTGCCGTCCGCCGGCGCCGTCAGCTTCCACGACGACGAGAACACGCCGGTCGACGGCGGAAGCGGCAGGAGCGGCGGCGACGCGGGGGCGGGAGGGTCCGGCAGCCGGTGGCCGCGGGAGGAGACGGTG…	2004
31	TaGT-31	TraesCS1B02G088500.1	ATGGATCCcTTCCACCACCTCAACACCGCCTTCTCCAACCCTTACCACCCGCTCCTCTCCTCCTCCCCGCCCCACCCCTACCACCCTCCGCCCCCTCTCCCGCCTCCGCCCGCCGCCGCCCCCGCCGACCCGCCCGAGCGGGAGCGCCTGCCGCAGTGGTCGCACGCCGAGACCGCCGCCTTCCTCGCCATCCGCGCCGACCTCGACCACTCCTTCCTCTCCACCAAGCGCAACAAGGCCCTCTGGGAGGCCGTCTCCGCGCGCCTCAACGCGCAGGGCGGCTTCGCGCGCACCCCCGACCAGTGCAAGTCCAAGTGGAAGAACCTCGTCACCAGGTTCAAGGGCACGGCCAGCGATGCGCAGCCGGAGGGCGGAGACCATCACGCCGGCGCGGCGGCG…	969
32	TaGT-32	TraesCS1B02G203300.2	ATGCAGCAGCAGCAGCAACCGCAGCATCAGGGTGGAGGCCGGGGGCAGCAGTTCGGCCTGCATACCCCAGAGATGCCGCCATTCTCGCCGTCCAGGACCACCGGCCAGCAGCGGATCTCGATGGCCGAGGCGCCCTCGCCCATCAGCAGCCGCCCGCCGGCGCCTGGGCCGCCGCCGCCGCAGCAGCAGCAGCTCAACAACGAGCTAGCAGGTGCCGGCGCTGTGGCCTTCGACGAAGAGGCGCTCGCGGCCGGCGAGGAAGGTTTGGGCGGCGGCGCTGGAGGAAACCGGTGGCCGCGGCAGGAGACCCTGGCGCTGCTCAAGATCCGGTCGGACATGGACGCCGCCTTCCGGGACGCCACCCTCAAGGGCCCACTCTGGGAAGAGGTCTCCAGGAAG…	2445
33	TaGT-33	TraesCS1B02G229500.1	ATGTCCTCCTCCTCGTCGCTCAAGCAGGACGACGTCCCCTCCTCGCCGGAGCTCCCCCCGCTGGCCGCGCCAGGCATCGCGGCGGCGGCCGCCGCGGCCGCGGCCGCCGCTTCGTCCGGCGGCGGAGGGGGAGGGGTAGGGGCGGGCGGCGGCTCCGGGAGGAGGCTGCCCCCGCCGTGCTGGACGCACGAGGAGACCCTCGCGCTAATCGAGGCGTACCGTGACAAGTGGGAGGCGCTCAAGAAGGGCAACCTGCGGGCGGCAGACTGGGACGAGGTCGCCGGCGCCGTCACCGCCCGCTGCGGGAGGTTCCCCACCGCCACCTACAAGTCCGGCGTGCAGTGCCGCCACAAGATCGAGAAGCTCCGCAAGCGGTACCGCGCCGAGCGGACGCGCTCC…	954
34	TaGT-34	TraesCS1B02G347500.1	ATGCCCAGCAGCAACGCGAGCCCGGGCGCCCGCGGGCCATGGAGCGACGGCGAGACGTCGGCCCTCGTGGACGCCTGGGGCCCGCTGCACCTCCGTCGCGACCCAGACCCCCTTGCCGTGGAGGACTGGCGCGTCGTGTGCAGTGCCGTCAACGCCCAGCGCGCCGCCGAAGGCGGCCGCTTCAACCGCACACTCGTCCAGTGCCAGAAGCGCGTCTACACACTCAAGGACCAGTACATGAAGGAGCTCGCCAAGGGGCGGCCGACATCGGGGTGGCGCCACTTCGCCCGGCTCCGGGCCTTCCTGGCCGCCTCGCCTCCTGGCTTCGTTGGCAAGACGCCGGCGGCATCCGTCAAGAAGGAGAAGGCCGCCAAGGCGCCGGCGGCATCGTCCGTCAAG…	672
35	TaGT-35	TraesCS1B02G420500.1	ATGGAGCTGAGGGAGATGGCCGCGGCGGCGGCGGCGGCGGCTGCGTCGGCGGGAGGAGGAGGAGGGGGAGGCGGAGGCGGAGGTGGGGGAGGGGGAGGGGGCGGCAGGCTGCCGCCGCCCAACCCCAACCTGCCCTACCGCGAGGACTGCTGGAGCGAGGGCGAGACGGCGGCGCTCGTCGGCGCCTGGGGCAGCCGCTACGTCGACCTCAACCGCGGCAACCTGCGCCAGAAGCAGTGGCAGGAGGTCGCCGGCGCCGTCAACTCGCGCCGCGGGGCCGCCGCGCGCCGCCGCCCGCCGCGCACCGACGTCCAGTGCAAGAACCGCGTCGACACGCTCAAGAAGAAGTACAAGGCCGAGCGCGCCCGCGGCGGGCCCTCCGCCTGGAACTTCTACGGC…	1071
36	TaGT-36	TraesCS1B02G472000.1	ATGGACCGCAGTAACCTACCTCCTGGAAACACGACGCAAGGAGCTCCTTATGGTAGTTTGAATGTACATGGTAACTCCATGCAAATGCATCCTCCAAGCTCAGGAAAACATCTATTCAACCAATCTCAGATGCCAGGGAGTTTCACAATGCCTATCAACCGGGCTACAGAGCATGATAACCCCGGATCCGGATTTCAGTTTGTAGAACATGGAAAAAAGGATCACCACCAGCAGCAGCAGCAGCACAACCATCTTATAAAGAACTCCATCAGTGACGACGAGGAGCATGATATGACCGAGGATACTACTGATGCCCAGAGTGGCAAGGGCAAAAAAGGCTCGGCATGGCATCGGATGAAGTGGACTGGTTCAATGGTTAAGCTTTTGATTACCGCAGCG…	1329
37	TaGT-37	TraesCS2B02G304400.1	ATGTCTAGCGCCGGTGATCCCGGCGGCGGGATCGCAGGGCCTGGGCGCGCGGCGCGGCTGCCGCGGTGGACGCGGCAGGAGATACTGGTCCTCATCGAGGGGAAGCGGGTGGTGGAGGTACGCGGGCGCGGCAGGGGCAGGGGAGCAGCGGGCGGAGCGGCCGCGGAGCCGACCAAGTGGGCGGCTGTGGCGGAGTACTGCCGGCGGCACGGCGTGGAGCGGGGCCCCGTGCAGTGCCGGAAGCGGTGGAGCAACCTCGCCGGCGACTACAAGAAGATCAGGGAGTGGGAGCGCTCGCTGCCGTCCTTGGCGGGGAAGGAGGTGTCCTTCTGGGCCATGCGGAACGACGCGCGGCGGGAGAGGAGGCTCCCGGGCTTCTTCGACCGCGAGGTGTACGAC…	1047
38	TaGT-38	TraesCS2B02G308200.2	ATGGCCTCCTGCGACGGCGACTTCGGCCTCCTCGGTGACGACGCCCACCCCGCTCCCCAGCCTTCCGCCCAGCCGGGCCCGCCGCAGCAGGCCCAGGGCTTCTGCTTCGTCGAAGCCTCGGCCGCGGGCTCCGGCGCCGGCCCCTTCGCGCCGGCCCGGGAGGAGGGCAACCACAGCTCCGACCGCGGGAAGGCGTCGCACCACACCAAGCGGCGGAGGGACCGCCCGGAGGAGTTCAGCGATGGGGGCGAGTACTGCTCCTACATCAGCGGCGGCAGCGGCGGGGGGAGGAAGGGCCGTGGCGGCGGCGTCTCGTCGGACTACCGGAAGGATCGGGAGGAGTGGACGGACGGTGCCATCAGCAGCCTCCTCGACGCATACATGGACCGGTTCGAGCAG…	1518
39	TaGT-39	TraesCS2B02G332100.1	ATGGACGACGACGACAACTCCCCTTCGCCCTcCCTCTCGCCGGCCTCCTCCTCGCCGCTTCCCGTCGCCTCCGCGCTCCCCGTCGCCGATCCCGTCACCGTCGCCTCCGCGCCGCCCGGCGGGCCCCTGACGCTCGCGCTCCCGATCCAGAAGCACGGGTCCTACCCCAGCCACGGCGGCAGCGGCGGCGGCGGCGGCGGGGGCGGGGGCAGGGAGGATGCCTGGAGCGAGGGCGCCACCTCCGCGCTCATCGACGCCTGGGGGGAGCGCTTCGTCGCGCTCGGCCGCGGCAGCCTCCGCCACCCCCAGTGGCAGGAGGTCGCCGAAGCCGTCTCCTCCCGGGACAACTACTCCAAGGCCCCCAAGTCCGACGTGCAGTGCAAGAACCGCATCGACACG…	1251
40	TaGT-40	TraesCS2B02G363200.2	ATGCTCCTCGCCGGGCCGCAGCCCCCTACCCCGCCGCTGCTGCTCCCGGAGAGCAGCGGCGAGGACGGCGGCGCCCACGACCACGACTCCTCCTCGCGGGCCTCGGCCCCGAAGAAGCGCGCCGAGACCTGGGTCCAGGACGAGACGCTCAGCCTCATCGCGCTGCGCCGTGAGATGGACAACCACTTCAACACCTCCAAGTCCAACAAGCACCTCTGGGAGGCCATCTCCGCCAAGATGCGGGAGCAGGGCTTCGACCGCTCCCCGACCATGTGCACCGACAAGTGGCGCAACCTACTCAAGGAGTTCAAGAAGGCGCGCAGCCACGCCCGCAGCAGCGCCGGCGCCGGCGGGAACGGCTCCGCCAAGATGGCCTACTACAAGGAGATCGACGACCTG…	1086
41	TaGT-41	TraesCS2B02G407400.1	ATGGGGCCGTTCTCCGCGCAGCCGGCTCCGGGCCCGGTGCCGCTGAGCGTCCGGCCACCGCCGACGCAGCAGCAGCAGCCACAGCCGAGCTACGAACAGGAATTGGCCGCCGCGTCGGGCGCCGGCGGAAGCAGCTTCCCCGACGACGACATGCTGGGCGACTCCGGCGGCCACAGCGCCGGCGGGCTGGGGTCGGGCGGCAACCGGTGGCCGCGGGAGGAGACGCTGGCCCTCATCAGGATCCGGTCGGAGATGGACACCACCTTCCGCGACGCCACCCTCAAGGGCCCCCTCTGGGAGGAGGTCTCCAGGAAGCTTGCGGAGCTGGGCTACAAGAGGAGCGCCAAGAAGTGCAAGGAGAAGTTCGAGAACGTGCACAAGTACTACAAGCGCACCAAG…	2283
42	TaGT-42	TraesCS2B02G457200.1	ATGGAGGCGGGCGGCGGGGGAGGAGGGTTCAGGGACGAGCGGGTGCCGCAGTGGGGCGTGCAGGAGACGCGGGAGCTCATCGCGGCGCGCGGGGAGCTGGAGCGGGAGGCCGCCGCCGGCCGCAGCGCCAAGACGCTCTGGGAGGCAGTGGCCGACGCGCTCCGGGCGCGCGGGTACCGCCGCACCGCCGACCAGTGCAAGTGCAAGTGGAAGAACCTCGTCAACAGATACAAGGGGAAAGAAACATCTGATCCAGAAAATGGTAGACAGTGTCCCTTCTTTGAAGAATTACATGCAGTCTTCACTGAACGTGCTAGAAATATGCAACGTCAACTCCTTCAGTCTGAATCGGGAACTTCAGTTAAAAAGAAATTAAAGCGACCTAGCGGTGACCGGTCA…	810
43	TaGT-43	TraesCS2B02G579700.1	ATGTCGGCGTCGTCGGACCCCTCGCCGTCCTCCTCCTCGGCCGCGGCGGCGGCGTCGGCGTCCCCGCTCGCCGCCTACCACGCGCACCCGCACCACCCCCACCCCCACCACCTGCACCTCTCCACGCCGCCGCACGCGTACCCGCCCGCGGCGCCGCCCCCTTCCCCGGCGTCCGCGCCCAGGGACTACCGCAAGGGCAACTGGACGCTGCACGAGACGCTCATCCTCATCACCGCCAAGCGCCTCGACGACGACCGCCGGGCGGGCGGGGGCGCGGGCGGCGTGGCCATGGCGGGCCCGTCCTCGCCGCCCACGCCGCGCTCGGCCGAGCAGCGGTGGAAGTGGGTCGAGAACTACTGCTGGATCAACGGCTGCCTCCGCAGCCAGAACCAGTGCAAC…	1239
44	TaGT-44	TraesCS3B02G135500.1	ATGGAGAGGGTTGACGGAGGAGCAGGGCTGGGTGCGCGTGGGTCTGCGGCGGCGATGCTGGGCATGGAGATGCACCTCGTCCACCAGCCGCAGCCGCAGATCCACGCGGCCTCCTCGTTCCAGCAGCCGCCGGAGCACCTCCACCATGCCAACGGCGGCGGTGGCGGCGGCTTCCAGGTCCAGCACCACCAGGCCATGCCGGTGAGGCAGCAGCACCCGCAGCCGCCGTACGCGGCTTACGTGGCGCCGCCGTCGAGGGCGGTCAAGGCGCATGAAGAGGAGGAGATGGGCAACGGCGTCGGGAATGGCGGCGGCGTCGTGCAGCAGCCGAGGGCGGGGGCGGGGGCGGGGACCGCGGGGTGCCCGTGGTCCCGGATGAAGTGGACGGACGCGATGGTG…	1629
45	TaGT-45	TraesCS3B02G135600.1	ATGGAGAGGGTTGACGGAGGAGCGGGGTTGGGTGCGCGTGGGTCTGCGGGGGCGATGCTGGGCATGGAGATGCATCTCGTCCACCAGCCGCAGCCGCAGATCCACGCGGCCTCCTCGTTCCAGCAGCCGCCGGAGCACCTCCGCCACGCCAACGGCGGCTTCCAGGTCCAGCACCACCAGGCCATGCCGATGAGGCAGCAGCACCCGCCACCGTCGTACGCGGCTTACGTGGCGCCGCCATCGAGGGCGGTCAACGCGCATGAAGAGGAGGAGATGGGCAACGGCGTCGGCGCCGTGCAGCAGCCGGGGGCGGGGACGGCGGGGTGCTCGTGGTCCCGGATGAAGTGGACGGATGCGATGGTGCGTCTGCTCATCGCGGTGGTGTACAACGCCGGGGAA…	1491
46	TaGT-46	TraesCS3B02G274700.1	ATGGACCACGACGCCGCCGCCGCTTCCCCGTCTGCCTCGCCCTCCTCCTCCGGTGCCTCCCCCTCGCCGCGCTCCAAGCGTCGCCGCACCGACCGCTATGCGCTCGGCTTCGAGTTCGCTCCGCGCTCTGCGCCCTCAGCCCCGGCCCCGCGCACGACGCCTGAGTGGACGGAGGACTCCACCTTCGCGCTCCTTGACGCCTGGGGCGAACGCTTCGCCTGCGACGGCCGCCGCAGCCTCAGCGCCGACGAGTGGCTCGAGGTCTCCCGCATCGTAGCCGCCGCTGCCTCCCGCCCCACGGGATACTTCTCCGAGTCGCAGTGCCGCAACCGCATCGACACCCTCAGGAAGATGTTTCGGAAGGAGAAGGAGAGGTCCCGCCTGGCTGCCCACCGCTCC…	939
47	TaGT-47	TraesCS3B02G305100.1	ATGGACGGGAAGCTGCCGCCGCCCAACCCCAACCTCCCGTACCGGGAGGACTGCTGGAGCGAGGGCGAGACGGCCGCCCTCGTCGACGCCTGGGGGTCGCGATACATCGACCTCAACCGCGGCAGCCTCCGCCAGCCGCAGTGGCGCGAGGTCGCCGACGCCGTCAACACCCGCCCGGGGGCCTCCGCGCGCCGCCGGCCCCCGCGCACCGACATCCAGTGCAAGAACCGGGTCGATACCCTCAAGAAGAAGTACAAGGCCGAGCGGGCGCGGGGCGGGCCCTCGCCCTGGCCCTTCTTCCGCCAGCTCGACGTCCTCGTCGGCCCGACCCTCTCGGCCGCCGCCGCCAAGAAGCCCTCCCCGCCCCGCGCGCTTCCCATGCTGCGGAGGCGCATGTCG…	960
48	TaGT-48	TraesCS3B02G475300.1	ATGATGTCCGCCAACGGCGACTCTCCGGCCGGCGCCGCCGTGACGACGCCGAGGTCGCGGCTGCCGCGGTGGACGCGGCACGAGACTTTGGTGCTGATCCAGGCGAAGCGCGTGACGGAGCAGCGCGCGGCGCAGCCGGTGCGGCTCAAGTGGGCGGTGGTGTCGGCCTACTGCCGGCGGCACGGCGTGGAACGCGGGCCCATGCAGTGCCGCAAGCGCTGGGGCAACCTCTCCTGGGACCTCAAGAAGATCGTCGCCTGGGAGAAGAAGCACGCCACTGCCGCCGCCGCCGTCGCGGGCGACGCGGACTCGGCGGCGCCGGAGCGCGAGTCGTTCTGGGACATGCGCGGGGAGGAGCGGCGCGCCAGGCAGCTGCCGTCGTCGTTCGACCGGGAGGTC…	909
49	TaGT-49	TraesCS4B02G019200.1	ATGGATGCGAAGGGATCCGGCGGCGCGCATAGAGAAGGAGAGGAGACCGGGAACGTCATGGCCGGCGCCATGACGGTGGCGAGGGAGTACCGGCGGGGGAACTGGACGCTGCCGGAGACAATGCTGCTGATCGAGGCCAAGAAGCGGGTGCACTCGGAGCGGCACCCGGCGGACCTGGGCCTGGGGCGCTGGCGGTGGGTGGAGGACTACTGCTGGCGCGCCGGGTGCCGGCGCAGCCAGAACCAGTGCAACGACCGGTGGGACAACCTGATGCGGGACTACAAGAAGGTGCGCGCGTACGGCGAGCACGCCGGAGCCGGAGCGGAGGCGCCGAGGCCGAGCTACTGGGAGATGGCGAGGGCGGAGAGGAAGGCCAGGTACCTCCCCTCCAACCTCCTG…	996
50	TaGT-50	TraesCS4B02G112700.1	ATGGAAGGCAGCAACCTACCTACTGGAAACATGATGCAAGGAATTCCTTATAGTAGTTTGAATGTGCACGGTAACTCCATGCAAATGCATGCTTCAAGCTCAGGAAAACAGCTATTCAACCAATCTCAGATGCTAGGGAGTTTTGCAATGCCTATCAACAGGGCTACAGCACGTGATAACCCTGGATTTCAATTTGGAGAACATGAAAAAAAGGATCACCACCAGCACAGTCATTACTCTAAGGACTCCATCAGTGATGAGGAGCATGATATGACCGAGGATGTTACTGATACCCAGAATGACAAAGGCAAGAAGGGTTCAGCATGGCATCGGATGAAGTGGACAGGTTCCATGGTTAAACTTTTGATTACCGCAGCATCCTACACGGGGGAGGATCCT…	1299
51	TaGT-51	TraesCS4B02G192600.1	ATGTCCGCCATCGCCCACCGCCGCCGCCGCCCCGCGCCGCCCCCGCCCGCCTGGACCCCCGAGCCCTGGAGCGACGGCGAGACGGCCGCGCTGCTCGAGGCCTGGGGCCCGCGCCACCTCCGCGCCGGCGGCGGCCCCCTCCGCACCTCCGACTGGCGCGCCTGCGCCGCGGCCGTCACCGCCCGCCGCGCCGCTGACGGCCGCGCGCCGCGCACCGTCGACCAGTGCAAGAACCGCATGGACTACCTCAAGAAGCGCCTCAGGGCCGACCGCTCCAGGCCCTCGTCGCCGCCGCCGCTCTCCGGCTCCCTCCGCCGCCTCGCCAAGCTCCTCCGCCAGGCCCCCTCGGTCCCGCACCGCCTCGCGCCCAAGGTCGAGCGGGAGGACCGCCAGGAGGAC…	807
52	TaGT-52	TraesCS4B02G192700.1	ATGGCAACCACCCTGCACTCTCATACTCTCAGTCCAGTTCCCAGTCCCACGCCGGCCGGCCGTTCGTCCGACATGCACTGGAGCGACGAGGAGACGTCCGTTCTCGTGGACGCTTGGGGCCCGCTGTACCTCGGCCGCAACCGAGGCTCCCTCAGCATGGAGGACTGGGACTCCGTGTGCAGCGCCGTCGACGCACACCACGCCGCCGCCGGGCTCGACTTCAAGCGCAACCCCGCCGGTTGCAAGAGGCGCATCTTTACACTCAAGGCTCGGTACACGGAGGAGGCCGCCAAGGGGCAGCCGACGTCGGCGTGGCGCCACTTTGCCCACCTCCGGGCGTACCTGGCCGACCCCAGCGGCGGGCCTCCGGGCTTCGCCGCAAAGACGTCCGTGAAGAAG…	750
53	TaGT-53	TraesCS4B02G192800.1	ATGACCAGCCGCAAAACTGGCCCGGGCGCAGGCGGGCGCTGGAGCGACGGCGAGACGTCCGCTCTCCTGGACGCGTGGGGCCAGATTTATCTCCGCCGCAACCGCAGCTCGCTCCGCATGGACGACTGGCTCACTGTGTGCAGAGCTGTCAATGCTCACCGCGGCGACCTCAACCGCACCCTTGCTCAGTGCCGGACGCGTCTCTGTACACTCAAGCAGAAGTACAAGGTGGAGGTCGCCAAGGGGCTGCCGGCGTTGGGGTCTCCCCACTTGGCCCGACTCCGGGGCTTCCTGGCCGACTCCAAGTTCTCCAACGGCCCGCCTCCCGGCTTCGACGGTAAGACTCCGGCGGCTGCCGTCAAGATGGAGGAAGAGGAGGAGAAGGAGGAAGAGGAGGGG…	753
54	TaGT-54	TraesCS4B02G396900.1	ATGGACGCCGCCTTCCGGGAGGCCGCCCTCAAGGGCCCGCTCTGGGAGCAAGTCTCCAGGCGGCTGGCGGAGATGGGGCACACGAGGAGCGCCAAGAAGTGCCGCGAGAAGTTCGAGAACGTCGACAAGTACTACCGCCGCACCAAGGACGGCCGCACCGGCCGCGGCGACGGCAAGACCTACCGCTTCTTCACCGAGCTCGAGGCGCTCCACGGCGCCTCTGCCGCGCACCACCCGCCGCCTGCTCACGTGGCCGTCGCGCCACCGTCCGCCCCAGCCGCGAGCACAATTGGCGCGTACTCCGGCGTGCCCTCGGCGCCTTCGCGCGTCCTGCTGGCCGAGCCGTCTCCGCCGCCCCTTCTCCTAACGCATCAGCCGGTGTCTACCGAGGCGGCCGCA…	2079
55	TaGT-55	TraesCS5B02G124000.1	ATGAGCGATGATGAGGAGCATGGTCTGAACGAGGATACCACTGATAGCCACAGCGGCAAGGGAAAGAAGGGCTCAACATGGCAGCGGATGAAGTGGACCGATTCAATGGTTAAGCTTTTAGTTACTTTAGCGTCCTACACTGGTGAGGATCCAGGAGCTGATTTAGGATGTGGAAGGAGGAACTGTGCAATGGTGCATAAGAAAGGCAAGTGGAAGGCAATATCAAAGGTGATGGGCGAGCGAGGTTGCAATGTGTCACCGCAGCAGTGCGAGGATAAGTTCAATGACCTCAATAAGAGATACAAAAGGCTTACAGATATCCTTGGTCGGGGTAGAACTTGCAAGGTTGTGGAGAATCCAGCACTTCTGGATCGCATGGATAATCTCTCTGACAAGTTG…	822
56	TaGT-56	TraesCS5B02G362600.2	ATGGACGGCCTCCCCGACGCGGCGCCGCCCGCGCCGGCGCCGCAGCAGCAGCCGAAGCGCGACGAGTGGAGCGAGAGCGGCATCTCGCGCCTGCTCGAGGCCTACGAGGCCAAGTGGCTGCTCCGCAACCGGGCCAAGCTCAAGTGGAGCGACTGGGTCGACATCGCCCACGACGTCTCCGCCCACTGCTCCTCCTCCGACCACGCCTCCAAGCCCGGCGCCGCTGCCGGGGGCACCGCCAAGACCCCCAACCAGTGCAAGAACAAGGTCGAGTCCATGAAGAAGCGCTACCGGGCCGAGTCGGCCGCCGCCACGCGCGCCGGAGTAGCCGGGGCAGCCAGCGCCTCCGGTGGCCCGTCGTGGCGCTTCTTCGGCCGCATGGACGGGCTGCTCAAGGGG…	1050
57	TaGT-57	TraesCS5B02G447700.1	ATGTCCAGCGCCGGCGACCCCGCCGGCGCGGCGGCCGCGGCGGCGCCCAACCCGTCGGTGCGCGCCCCGAGGCTGCCCCGCTGGACGCGGCAGGAGATACTGGTGCTCATCGAGGGCAAGCGCATGGTTGAAGTCCGCGGCGGCGTGCGCGGCGGGAGGGGGCGCCTGGCGGCGGCGGCGGCGGCCGGGGCGACAGGGGAGACGGCGGCAGCGGCGCTGGAGCCCAAGTGGGCCGCGGTCGCGGAGTACTGCCGGCGGCATGGCGTGGAGAGGGGGGCCGTGCAGTGCCGGAAGCGGTGGAGCAACCTCGCTGGGGACTGGAAGAAGATAAAGGAGTGGGAGCGGGCGGCAGCCGGCGCGCGGGAGCCCTCGTTCTGGGCCATGCGCAACGACGCGAGG…	1095
58	TaGT-58	TraesCS5B02G564200.1	ATGGAGGCGAGGAAGAGCGCGCCGGGGCAGCCCTGGTCGGACGGCGAGACCATGCACCTCATCGACGTCTACGAGGACCGCTGGACCAGGCTGCGCCGGGGCCAGCTCAAGGCGCACCAGTGGGAGGACGTGGCCGCCGACGTCACCCGCCGCTGCGGCGGCCAGCGCAAGACCGGCACCCAGTGCCGCCACAAGCTCGAGAAGCTCCGCAAGCGCTACCGCACCGAGGCCGCCCGCCCCGTCACCTCCCTCTGGCCCTTCTTCCGCCGCATGGAGCGCCTCGAGCGCGGCCCCGTCCCCGTCTCCACCAACTCCTTCCCCGCCTCCCCGCCCGCCTCCGACGACGACCAAGACCAAGACCAGGACCACGACCTGGACCTGGACCTGGACCAGGAGGAG…	927
59	TaGT-59	TraesCS6B02G020100.1	ATGCAGTCCGGGTACGGCGGGGTGTCGGAGTTCCAGCAGTTCATCATGGACGGGGGCTTCGCCATGGCGGCCGCGCCGCAGCAGCAGGCGCAGGCGGCGGCCGCTGCGGCGGCGGCCGCGGCGGCGGCGGGGGGGCAGGAGCTGGGCGCGCCGTTCAGGTACCAGCCGCTGCACCACCACGCGATGCAGCACCATCACCAGCAGCAGCAGCAGCAGCACCCGCCGCAGATGCCGCCCCACTTCGCGCACTTCGGCGTGGCGCCCGCGGCGGCGGCGGCGGCGGGCGGGATTCCGTTCACGCAGCAGTTCCTCAACCACCAGGCGGCGGCCGCCGGGCACCACCACCAGCAGCAGCACCACCTCCAGCTCTTCCACCACGAGCAGCAGCAGCAGCACCAC…	2286
60	TaGT-60	TraesCS6B02G230000.1	ATGGATGACGACGGTGCCGCCTCCCCGTCGCCCTCGCCGTCACCGTCGCGCTCCCCTTCCTCGCTTCCGATCGCCGACCCCGTCACCGTCGCCGCCGTGCCCCCCGGCCACCTCGCCCTCGCCATCCCTATCCATAAGCATGGTCCCTCCAACGGCGGCGGCGGCGGCGGGGGCGGGGGCAGGGAGGACGCCTGGAGCGACGGCGCCACCTCCACGCTGATCGACGCCTGGGGTGAGCGCTTTGTCGCGCTCGGCCGCGGCAGCCTACGCCACCCGCAGTGGCAGGAGGTTGCCGAGGTCGTCTCCTCCCGCGATGGCTACTCCAAGCCGCCCAAGTCCGACGTCCAGTGCAAGAACCGTATCGACACCCTCAAGAAGAAGTACAAAGTCGAGAAGGCC…	1251
61	TaGT-61	TraesCS6B02G231600.3	AtGGTCGCGCTCGCCTCCCTCTCTTCTCTGTGCCTCTGCGGCGCCGCTCGCCGCCGTTCTGCCTCCGCGCCCACCTCCATATCATGCTGCATGCTCGCAACTCCCTCCGGCAGAGGGTCTCATGAATCTAGAATACCCCGTAGAAGGTTCCGGAGAACCGAGGGTGCTACTAAGAGCATGGAAGATTCAGTCAAGCGAAAGATGGAGCAGTTCTACGAAGGGGTGGATGGTCCGCCCCTCCGGGTCCTCCCAATCGGCGGCCTTGGGGAAATCGGCATGAATTGCATGCTCGTCGGGAACTGTGACCGTTATATCCTGATTGATGCAGGGGTTATGTTCCCAGACTACGACGAGTTTGGTGTGCAAAAGATTATTCCTGACACAACTTTCATCAAGAAA…	2553
62	TaGT-62	TraesCS6B02G284400.3	ATGACCCCGTTGTTGCCACAGCCGGCATCCGCGGCCGTGTCTGTCAGCAGCATCCCGTCTCCGTCGCCGCCGCCGATGCAGCCGCAGCCAGCGGGGACGAACTTGGACCAATTGCCAGCCGCTGGCCCCGGCAGCGGCAGCGGCGCGGTCAACTTCCACCACGACGACGACAACATGCTGGTCGACGCCGGAAGCGGCAGAAGCGGCGGCGACGCGGGGGCGGGAGGGTCCGGCAGCCGGTGGCCGCGGGAGGAAACGGTGGCGCTCATCAGGATCCGGTCGGAGATGGACGCCGCCTTCCGGAACGCCGCCCTCAAGGCCCCCATCTGGGAGGAGGTCTCCAGGAAGCTTGCGGAGCTGGGCTACCGTAGGAGCGCCAAGAAGTGCAAGGAGAAGTTC…	1953
63	TaGT-63	TraesCS1D02G072600.1	ATGGATCCCTTCCACCACCTCAAcACCGCCTTCTCCAACCCCTACCACCCGCTCCTCTCCTCCTCCCCTCCCCACCCCTACCACCCTCCGCCCCCTCTCCCGCCTCCGCCCGCCGCCGACCCGCCCGAGCGGGAGCGCCTGCCGCAGTGGTCGCACGCCGAGACGGCCGCCTTCCTCGCCATCCGCGCCGACCTTGACCACTCCTTCCTCTCCACCAAGCGCAACAAGGCCCTCTGGGAGGCCGTCTCCGCGCGCCTCAACGCGCAAGGCGGATTCGCGCGCACCCCCGACCAGTGCAAGTCCAAGTGGAAGAACCTCGTCACCAGGTTCAAGGGCACGGCCAGCGACGCGCAGCCGGAGGGCGGGGACCATCCCGCCGGCGCGGCGGCGAGGGGCAGC…	960
64	TaGT-64	TraesCS1D02G162400.1	ATGCAGCAGCAGCAACCGCAGCATCAGGGTGGAGGCCCGGGACAGCAGTTCGGCCTGCATCCCCCAGAGATGCCGCCATTCTCGCCGTCCAGGAGCACCGGCCAGCAGCGGATCTCGATGGCCGAGGCGCCCTCGCCCATCAGCAGCCGCCCGCCGGCGCCTGGGCCGCCGCCGCCTCAGCAGCAGCAGCTCAACAACGAGCTAGCAGGTGCCGGCGCTGTGGGCTGCGACGAAGAGGCGCTCGCGGCCGGCGAGGAAGGCTTGGGCGGCGGCGCTGGAGGAAACCGGTGGCCGCGGCAGGAGACCCTGGCGCTGCTCAAGATCCGGTCGGACATGGACGCCGCCTTCCGGGACGCCACCCTCAAGGGCCCACTCTGGGAAGAGGTCTCCAGGAAGCTG…	2454
65	TaGT-65	TraesCS1D02G218500.1	ATGTCCTCCTCCTCGTCGCTCAAGCAGGACGACGTCCCCTCCTCCCCGGAGCTGCCCCCGCTGGCCGCGCCCGGCATCGCGGCGGCGGCCGCCGCGGCCGCGGCCGCGGCCTCGTCCGGCGGCGGAGGGGGCGGGGCAGGGGCGGGCGGCGGCTCCGGGAGGAGGCTGCCCCCGCCGTGCTGGACGCACGAGGAGACCCTCGCGCTCATCGAGGCGTACCGCGACAAGTGGGAGGCGCTCAAGAAGGGCAACCTGCGGGCCGCGGACTGGGACGAGGTCGCCGGCGCCGTCACCGCCCGCTGCGGGAGGTTCCCCACCGCCACCTACAAGTCCGGCGTGCAGTGCCGCCACAAGATCGAGAAGCTCCGCAAGCGGTACCGCGCCGAGCGCACGCGCTCC…	960
66	TaGT-66	TraesCS1D02G336800.1	ATGCCCAGCAGCAAAGCGAGCCCGGGCGCCCGCGGGCCATGGAGCGACGGCGAGACGTCGGCTCTCGTGGACGCCTGGGGCCCGCTGTACCTCCGCCGCGACCCAGACCCCCTCGGCGTGGAGGACTGGCGCGTCGTGTGCAGCGCCGTCAACGCCCAGCGCGCCGCCGAAGGTTGCCGCTTCAACCGCACCCTCGTCCAGTGCCAGAAGCGCGTCTACACTCTCAAGGACCAGTACATGAAGGAGCTCGCCAAGGGGCGGCCGGCGTCGGGGTGGCGCCACTTCGCCCGGCTCCGGGCCTTCCTGGCCGCCTCGCCTCCTGGCTTCGTTGGCAAGAGGCCGGCGGCATCCGTCAAGAAGGAGAAGGCCGCCAAGACGCCGACGGCATCGTCCTTCAAG…	669
67	TaGT-67	TraesCS1D02G400500.1	ATGGAGCTGAGGGAGATGGCCGCGGCGGCGGCGGCGGCTGCGTCGGCGGGAGGAGGAGGAGGAGGCGGCGGTGGGGGAGGGGGCGGGGGCGGCAGGCTGCCGCCGCCCAACCCCAACCTGCCCTACCGCGAGGACTGCTGGAGCGAGGGCGAGACGGCGGCGCTCGTAGGCGCCTGGGGCAGCCGCTACGTCGACCTCAACCGCGGCAACCTGCGCCAGAAGCAGTGGCAGGAGGTCGCCGGCGCCGTCAACTCGCGCCGCGGGGCCGCCGCGCGCCGCCGCCCGCCGCGCACCGACGTCCAGTGCAAGAACCGCGTCGACACGCTCAAGAAGAAGTACAAGGCCGAGCGCGCCCGCGGCGGGCCCTCCGCCTGGAACTTCTACGGCGAGCTCGACCGC…	1062
68	TaGT-68	TraesCS1D02G445200.1	ATGGACCGCAGTAACCTACCTCCTGGAAACACGACGCAAGGAACTCCTTATGGTAGTTTGAATGTACATGGTAACTCCATGCAAATGCATGCTCCAAGCTCAGGAAAACATCTATTCAGCCAATCTCAGATGCCAGGGAGTTTCACAATGCCTATCAACCGGGCTACAGAACATGATAACCCCGGATCCGGATTTCAGTTTGTAGAACATGGAAAGAAGGATCACCACCACCACCAGCAGCAGCAGCAGCAGCAGCAGCAGCAGCAGCACAACCATCTCATAAAGAACTCCATCAGTGATGACGAGGAGCATGATATGACCGAGGATGCTACTGATGCCCAGAGTGGCAAGGGCAAGAAAGGCTCAGCATGGCATCGGATGAAGTGGACTGGTTCGATG…	1353
69	TaGT-69	TraesCS2D02G286000.2	ATGTCTAGCGCCGGTGATCCCGGCGGCGGGATCGCAGGGCCTGGGCGCGCGGCGCGGCTGCCGCGGTGGACGCGGCAGGAGATACTGGTCCTCATCGAGGGGAAGCGGGTGGTGGAGGTACGCGGGCGCGGCAGGGGCAGGGGAGCAGCGGGCGGAGCGGCCGCGGAGCCGACCAAGTGGGCGGCTGTGGCGGAGTACTGCCGGCGGCACGGCGTGGAGCGGGGCCCCGTGCAGTGCCGGAAGCGGTGGAGCAACCTCGCCGGCGACTACAAGAAGATCAGGGAGTGGGAGCGCTCGCTGCCGTCCTTGGCGGGGAAGGAGGTGTCCTTCTGGGCCATGCGGAACGACGCGCGGCGGGAGAGGAGGCTCCCGGGCTTCTTCGACCGCGAGGTGTACGAC…	1053
70	TaGT-70	TraesCS2D02G289700.2	ATGGCCTCCTGCGACGACGACTTCGGCCTCCTCGGTGACGACGCCCACCCCGCTCCCCAGCCTTCCGCCCAGCCGGCCCCGCCGCAGCAGGCCCAGGGCTTCTGCTTCGTCGAAGCCCCGGCCGCGGGCTCCGGCGCCGGCCCCGGCCCCTTCGCGCCGGCCCGGGAGGAGGGCAACCACAGCTCCGACCGCGGGAAGGCGTCGCACCACACCAAGCGGCGGAGGGACCGCGCGGAGGAGTTCAGCGATGGGGGCGAGTACTGCTCCTACATCAGCGGCGGGGGGAGGAAGGGCCGTGGCGGCGCCGTCTCGTCGGACTACCGGAAGGATCGGGAGGAGTGGACGGACGGCGCCATCAGCAGCCTCCTCGACGCATACATGGACCGGTTCGAGCAGCTC…	1515
71	TaGT-71	TraesCS2D02G311800.1	ATGGACGACGACGACAACTCCCCGTCGCCCTCCCTCTCGCCGGCCTCCTCCTCGCCGCTCCCGGTCGCCTCCGCGCTCCCCGTCGCCGACCCCGTCACCGTCGCCTCCGCGCCGCCCGGCGGCCCCCTGACGCTCGCGCTCCCGATCCAGAAGCACGGGTCCTACCCTAGCCACGGCGGCGGCGGGGGCGGGGGCGGGGGCAGGGAGGATGCGTGGAGCGAGGGCGCCACCTCCGCGCTCATCGACGCCTGGGGGGAGCGCTTCGTCGCGCTCGGCCGCGGCAGCCTCCGCCACCCCCAGTGGCAGGAGGTCGCCGAAGCCGTCTCCTCCCGGGACAACTACTCCAAGGCCCCCAAGTCCGACGTGCAGTGCAAGAACCGCATCGACACGCTCAAGAAG…	1242
72	TaGT-72	TraesCS2D02G343200.1	ATGCTCCTCGCCGGGCCGCAGCCCCCTACCCCGCCGCTGCTGCTCCCGGAGAGCAGCGGCGAGGACGGCGGCGCCCACGACCACGACTCCTCCTCGCGGGCCTCGGCCCCGAAGAAGCGCGCCGAGACCTGGGTCCAGGACGAGACGCTCAGCCTCATCGCGCTGCGCCGTGAGATGGACAACCACTTCAACACCTCCAAGTCCAACAAGCACCTCTGGGAGGCCATCTCCGCCAAGATGCGGGAGCAGGGCTTCGACCGCTCCCCGACCATGTGCACCGACAAGTGGCGCAACCTCCTCAAGGAGTTCAAGAAGGCTCGCAGCCACGCCCGCAGCAGCGCCGGCGCCGGCGGGAACGGCTCCGCCAAGATGGCCTACTACAAGGAGATCGACGACCTG…	876
73	TaGT-73	TraesCS2D02G387100.1	ATGCAGCAGCAGCAGCAGCGGCACCAGGGTGGCGCGTCTCAGTACGGGGCGCCGGCGCCGGCGGACATGGGGCCGTTCTCCGCGCAGCAGGCTCCGGGCCCGGTGCCGCTGAGCGTCCGGCCGCCGCCACCGACGCAGCAGCAGCAGCAGCAGAACTCGCAGCCGAGCTACGATGAATTGGCCGGCGCGTCGGGCGCCGGCGGAAGCGGCTTTCCCGACGACGACATGCTGGGCGACTCCGGCGGGCACAGCGGCGGCGGGCTGGGGTCGGGCGGCAACCGGTGGCCGCGGGAGGAGACGCTGGCCCTCATCAGGATCCGGTCGGAGATGGACACCACCTTCCGCGACGCCACCCTCAAGGGCCCCCTCTGGGAGGAGGTCTCCAGGAAGCTTGCGGAG…	2238
74	TaGT-74	TraesCS2D02G388500.1	ATGGCCCCGCCTTCTCCCCCCGCCCACGCGGCCCGGCGCGTGCCGCCCCCGTGCTGGACCCCCGAGGAGACCGTCGCGCTCGCGCGCGCCTACACCGCGCGCCGCCTCGCCGTCGGCCGCGCCCACCTCTCCTCCGCCGACTGGGCCGCCGTCGCCGCGGCCGCCACCCCGTCCAAGACCGCCAGGCAGTGCCGCCACAAGGTCGAGAAGCTCCGCCGCCGCCTCCGCTCCAAGCGCCGCCGCCCCTGCCCCATCCTGGACGGCATAGATCTGCTCGACGACCCTTCGTCGTCCCCCTCCCGCTCCCACTCCCCGTCCCCGCCGCCGCCCGCCTCCCCGCTTCCCCCCTCTCCCTCCCCACCCAAGAAGAGGAAGCGGCCCGATCCCGATGAAGAAGGG…	591
75	TaGT-75	TraesCS2D02G433900.1	ATGATGGAGGCGGGCGGAGGCGGAGGGGGAGGAGGGTTCAGGGACGAGCGGGTGCCGCAGTGGGGCGTGCAGGAGACGCGGGAGCTCATCGCGGCGCGCGGGGAGCTGGAGCGGGAGGCCGCCGCCGCGGGCCGCAGCGCCAAGACGCTCTGGGAGGCGGTGGCCGACGCGCTCCGGGCGCGCGGGTACCGCCGCACCGCCGACCAGTGCAAGTGCAAGTGGAAGAACCTCGTCAACAGATACAAGGGGAAAGAAACATCTGACCCAGAAAACGGTAGACAATGTCCCTTCTTTGAAGAATTACATGCAGTCTTCACTGAACGTGCTAGAAATATGCAACGTCAACTCCTTCAGTCTGAATCGGGAACTTCAGTTAAAAAGAAATTAAAGCGACCTAGC…	822
76	TaGT-76	TraesCS2D02G549900.1	ATGTCGGCGTCGTCGGACCCCTCGCCGTCCTCCTCGGCTGCGGCGGCGGCGTCGGCGTCCCCGCTCGCCGCCTACCACGCGCACCCGCACCACCCCCACCACCACCTGCACCTCTCCACGCCCCCGCACGCATACCCGCCCGCGGCGCCGCCCCCTTCCCCGGCGTCCGCGCCCAGGGACTACCGCAAGGGCAACTGGACGATGCACGAGACGCTCATCCTCATCACCGCCAAGCGCCTCGACGACGACCGCCGGGCCGGCGGGGGCGCGGGCGGCGTGGCCATGGCGGGCCCGTCCTCGCCGCCCACGCCGCGCTCCGCCGAGCAGCGCTGGAAGTGGGTGGAGAACTACTGCTGGATCAACGGCTGCCTCCGCAGCCAGAACCAGTGCAACGACAAG…	1230
77	TaGT-77	TraesCS3D02G118300.1	ATGGAGAGGGTTGACGGAGGAGCGGGGCTGGGTGCGCGTGGGTCTGCGGCGGCGATGCTGGGCATGGAGATGCACCTCGTCCACCAGCCGCAGCCGCAGATCCACGCGGCCTCCTCGTTCCAGCAGCCGCCGGAGCACCTCCACCATGCCAACGGCGGCGGCTTGCAGGTCCAGCACCACCAGGCCATGCCGGTGAGGCAGCAGCACCCGCAGCCGCCGTACGCGGCTTATGTGGCGCCGCCGTCGAGGGCGGTCAAGGCGCATGAAGAGGAGGAGATGGGCAACGGCGTCGGGAATGGCGGCGGCGTCGTGCAGCAGCCGAGGGCGGGGGCGGGGGCGGGGGCGGCGGGGTGCCCGTGGTCCCGGATGAAGTGGACGGACGCGATGGTGCGTCTGCTC…	1491
78	TaGT-78	TraesCS3D02G118400.1	ATGGAGAGGGTTGACGGAGGAGCGGGGTTGGGTGCGCGTGGGTCTGCGGGGGCGATGCTGGGCATGGAGATGCACCTCGTCCACCAGCCGCAGCCGCAGATCCACGCGGCCTCCTCGTTCCAGCAGCCGCCGGAGCACCTCCACCACGCCAACGGCGGCTTCCAGGTCCAGCACCACCAGGCCATGCCGATGGGGCAGCAGCACCCGCCACCGTCGTACGGGGCTTACGTGGCGCCGCCATCGAGGGCGGTCAACGCGCATGAAGAGGAGGAGATGGGCAACGGCATTGGCGCCGTGCAGCAGCCGGGGGCGGGGGCGGCGGGGTGCTCGTGGTCCCGGATGAAGTGGACGGATGCGATGGTGCGCCTGCTCATCGCGGTGGTGTACAACGCCGGGGAA…	1458
79	TaGT-79	TraesCS3D02G246100.1	ATGGACCACGACGCCGCCGCCGCTTCCCCGTCTGCCTCGCCCTCCTCCTCCGGTGCCTCCCCCTCGCCGCGCTCCAAGCGTCGCCGCACCGACCGCTATGCGCTCGGCTTCGAGTTCGCTCCGCGCTCTGCGCCCTCAGCTCCGGCCCCGCGCACGACGCCTGAGTGGACGGAGGAGTCCACCTTCGCGCTCCTCGACGCCTGGGGCGAACGCTTCGCCTGCGACGGCCGCCGCAGCCTCAGCGCCGACGAGTGGCTCGAGGTCTCCCGCATCGTAGCCGCCGCCGCCTCCCGCCCCGCGGGATACTTCTCCGAGTCGCAGTGCCGCAACCGCATCGACACCCTCAGGAAGATGTTTCGGAAGGAGAAGGAGAGGTCCCGCCTGGCTGCCCACCGCTCC…	951
80	TaGT-80	TraesCS3D02G271000.1	ATGGACGGGAAGCTGCCGCCGCCCAACCCCAACCTCCCGTACCGGGAGGACTGCTGGAGCGAGGGCGAGACGGCCGCCCTCGTCGACGCCTGGGGGTCGCGATACATCGACCTCAACCGCGGCAGCCTCCGCCAGCCGCAGTGGCGCGAGGTCGCCGACGCCGTCAACACCCGCCCGGGGGCCTCCGCGCGCCGCCGGCCCCCGCGCACCGACATCCAGTGCAAGAACCGGGTCGATACCCTCAAGAAGAAGTACAAGGCGGAGCGGGCGCGGGGCGGGCCCTCCCCCTGGCCCTTCTACCGCCAGCTCGACGTCCTCGTCGGCCCGACCCTCTCGGCCGCCGCCGCCGCCAAGAAGCCCTCCCCGCCCCGCGCGCTTCCCATGCTGCGGAGGCGCATG…	957
81	TaGT-81	TraesCS3D02G434100.1	ATGATGTCTGCCAACGGCGACTCTCCGGCCGGCGCTGCCGTGACGACGCCGAGGTCGCGGCTGCCGCGGTGGACGCGGCATGAGACTTTGGTGCTGATCCAGGCGAAGCGCGTCACGGAGCAGCGGGCCGCGCAGCCGGTGCGGCTCAAGTGGGCGGTGGTGTCGGCCTACTGCCGGCGGCACGGCGTGGAGCGCGGGCCCATGCAGTGCCGCAAGCGCTGGGGCAACCTCTCGTGGGACCTCAAGAAGATCGTCGCCTGGGAGAAGAAGCACGCCGCCGCCGCCGCCACGGGCGACGCGGACTCGGCGGCGCCGGAGCGCGAGTCGTTCTGGGACATGCGCGGGGAGCAGCGGCGCGCCAGGCAGCTGCCGTCGTCGTTCGACCGGGAGGTCTACGAC…	879
82	TaGT-82	TraesCS4D02G017200.2	ATGGACACGAAGGGATCCGGCGCGCATAGAGAAGGAGAGGAGACCGGGAACTCCAACGCCGGCGCCATGACGGTGGCGAGGGAGTACCGGCGGGGGAACTGGACGCTGCCGGAGACAATGCTGCTGATCGAGGCCAAGAAGCGGGTGCACGAGGAGCGGCACCCGGCGGACCTGGGCCTGGCGCGCTGGCGGTGGGTGGAGGACTACTGCTGGCGCGCCGGGTGCCGGCGCAGCCAGAACCAGTGCAACGACCGGTGGGACAACCTGATGCGGGACTACAAGAAGGTGCGCGCGTACGAGCACGCCGGCGCCGGAGGGGAGGCGCCGAGGCCGAGCTACTGGGAGATGGCGAGGGCGGAGAGGAAGGCGAGGTACCTCCCCTCCAACCTCCTGCGCGAG…	993
83	TaGT-83	TraesCS4D02G110200.1	ATGGAAGGCAGCAACCTACCTACTGGAAACATGATGCAAGGAATTCCTTATAGTGGTTTGAATGTGCACGGTAACTCCATGCAAATGCATTCTTCAAGCTCAGGAAAACAGCTGTTCAACCAATCTCAGATGCTAGGGAGTTTCGCAATGCCTATCAACAGGGCTACAGCGCCTGATAACCCTGGATTTCAATTTGGAGAACATGAAAAAAAGGATCGCCACCACCACCACCAGCAGCAGCAGCAGCACAGTCATTACTCTAAGAACTCCATCAGTGATGAGGAGGAGCACGATATGACCGAGGATGTTACTGATACCCAGAATGACAAAGGCAAGAAGGGTTCAGCATGGCATCGGATGAAGTGGACAGGTTCCATGGTTAAACTTTTGATTACCGCA…	1323
84	TaGT-84	TraesCS4D02G193800.1	ATGTCCGCCATCGCCCACCGCCGCCGCCGCCCCGCGCCGGCCCCGCCCGCGTGGACCCCCGAGCCCTGGAGCGACGGCGAGACGGCCGCGCTGCTCGAGGCCTGGGGCCCGCGCCACCTCCGCGCCGGCGGCGGCCCCCTCCGCACCTCCGACTGGCGCGCCTGCGCCGCGGCCGTCACCGCGCGCCGCGCCGCCGACGGCCGCGCGCCGCGCACCGTCGACCAGTGCAAGAACCGCATGGACTACCTCAAGAAGCGCCTCAGGGCCGACCGCTCCAGGCCCTCGCCGCCGCCGCCGCTCTCCGGCTCCCTCCGCCGCCTCGCCAAGCTCCTCCGCCAGGCCCCCTCGGTCCCGCACCGCCTCGCGCCCAAGGTTCAGCGGGAGGACCGCCAGGACCAC…	798
85	TaGT-85	TraesCS4D02G193900.1	ATGCACTGGAGCGACGAGGAGACGTCCGTTCTCGTGGACGCTTGGGGCCCGCTGTACCTCGGCCGCAATCGAGGCCCCCTCAGCATGGAGGACTGGGACTCCGTGTGCAGCGCCGTCGACGCACACCACGCCGCCGCCGGGCTCGACTTCAGCCGCAACCCCGCCGGTTGCAGGAGGCGCATCTCTACACTCAAGGCTCGGTACACGGAGGAGGCCGCCAAGGGGCAGCCGACGTCGGCGTGGCGCCACTTTGCCCACCTCCGCGCCTTCCTGGCCGATCCCAGCGGCGGGCCTCCGGGCTTCGCCGCCAAGAAGCCGGGGGCGTCCGTGAAGCAGGAGAAAAAGAAGGTGGAGGAGGCGAGTGGATCGGTCGGCACGACGAAGGTCCCGGCGAAGCGC…	696
86	TaGT-86	TraesCS5D02G132100.1	ATGGAAGGCAATAACCTGCCACCTGGAAACTTTATGCAAGGAGCAACTTATGGCAGTTCAGACTTGCACCGGAATCCCATGCAAATGCACGGTCCAAGCTCCGATAATCCGGGCTTCAACCACTCTCAGATACCTGGCAAATTCCCCATGCCTATGAACCAGGTTACAGCTTCTGACCACTTGTCGGAATTTCAATTCAGAGAACAAAGGAAGGCTGATCACCACCAGGTCCACCACCACCACTATCCCAAGAAGGACTCCATGAGCGATGATGAGGAGCATGGTCTGAACGAGGATACCACTGATAGCCACAGCGGCAAGGGAAAGAAGGGCTCAGCATGGCAGCGGATGAAGTGGACTGATTCAATGGTTAAGCTTTTAATTACTGCAGCGTCCTAC…	1329
87	TaGT-87	TraesCS5D02G369500.2	ATGGACGGCCTTCCCGACGGGGCGGCGCCGCCCGCGCCCACGCCGCCGCAGCAGCAGCCGAAGCGGGACGAGTGGAGCGAGAGCGGCATCTCGCGCCTGCTCGAGGCCTACGAGGCAAAGTGGCTGCTCCGCAACCGGGCCAAGCTCAAGTGGAGCGACTGGGTCGACATCGCCCACGACGTCTCCGCCCACTGCTCCTCCTCCGAGTCCGCGGCCTCCAAGCCCGGCGCCGCTGCCGGGGGCACCGCCAAGACCCCCAACCAGTGCAAGAACAAGGTCGAGTCCATGAAGAAGCGCTACCGGGCCGAGTCCGCCGCCGCAACGCGCGCCGGAGTAGCCGGGGCAGCCAGCGCCTCCGGTGGCCCGTCGTGGCGCTTCTTCGGCCGCATGGACGGGCTG…	1053
88	TaGT-88	TraesCS5D02G450500.1	ATGTCCAGCGCCGGCGACCCCGCCGGTGCGGCGGCCGCGGCGGCGCCAAACCCGTCGGTGCGCGCCCCGAGGCTGCCCCGCTGGACGCGGCAGGAGATACTGGTGCTCATCGAGGGCAAGCGCATGGTTGAAGTCCGCGGCGGCGCGCGCGGCGGGAGGGGGCGCCTGGCGGCGGCGGCGGCCGGGGCAACCGGGGAAGGGGCGGCGGCGGCGCTGGAGCCCAAGTGGGCCGCGGTCGCGGAGTACTGCCGGCGGCATGGCGTGGAGAGGGGGGCCGTGCAGTGCCGGAAGCGGTGGAGCAACCTCGCTGGGGACTGGAAGAAGATAAAGGAGTGGGAGCGGGCGGCCGCCGGCGCGCGGGAGCCCTCGTTCTGGGCCATGCGCAACGACGCGAGGCGG…	1083
89	TaGT-89	TraesCS5D02G550500.1	ATGGAGGCGAGGAAGAGCGCGCCGGGGCAGCCCTGGTCGGACGGCGAGACCATGCACCTCATCGACGTCTACGAGGACCGCTGGACCAAGCTGCGCCGGGGCCAGCTCAAGGCGCACCAGTGGGAGGACGTGGCCGCCGAGGTCACGCGCCGCTGCGGCGGCCAGCGCAAGACCGGCACCCAGTGCCGCCACAAGCTCGAGAAGCTCCGCAAGCGCTACCGCACCGAGGCCGCCCGCCCCGTCACCTCCCTCTGGCCCTTCTTCCGCCGCATGGAGCGCCTCGAGCGCGGCCCCGTCCCCGTCTCCACCAACTCCTTCCCCGCCTCCCCGCCCGCCTCCGACGACGACCAAGACCAGGAGGAGGAGGAAGATGAAGATGAAGAAGAGCAGGAGCAGGAG…	915
90	TaGT-90	TraesCS6D02G016300.1	ATGCAGTCCGGGTACGGCGGGGTGTCGGAGTTCCAGCAGTTCATCATGGACGGCGGCTTCGCCATGGCGGCCGCGCCGCAGCAGCAGGCGCAGGCGGCTGCGGCTGCGGCGGCCGCTGCGGCGGCGGCGGCGGCGGGGGGGCAGGAGCTGGGCGCGCCGTTCAGGTACCAGCCGCTGCACCACCACGCGATGCAGCACCATCACCAGCAGCAGCAGCAGCACCCGCCGCAGATGCCGCCCCACTTCGCGCACTTCGGCGTGGCGCCCGCGGCGGCAGCGGCGGCCGGCGGGATTCCGTTCACGCAGCAGTTCCTGAACCACCAGGCGGCGGCCGCCGGGCACCACCACCAGCAGCAGCACCACCTCCAGCTCTTCCACCACGAGCAGCAGCAGCAGCAG…	2274
91	TaGT-91	TraesCS6D02G183700.2	ATGGTCGCGCTCGCCTCCCTCTCTTCTCTGTGCCTCTGCGGCTCCGCTCGCCGCCGTTCTGCCTCCGCGCCCACCTCCATATCATGCTGTGTGCTCGCAACTCCCTCCGGCAGAGGGTCTCATGAATCTAGAATACCCCGTAGAAGGTTCCGGAGAACCGAGGGTGCTACTAAGAGCATGGAAGATTCAGTCAAGCGAAAGATGGAGCAGTTCTACGAAGGGGTGGATGGTCCGCCCCTCCGGGTCCTCCCAATCGGCGGCCTTGGGGAAATCGCTACGACGAGTTTGGTGTGCAAAAGATTATTCCCGACACAACTTTCATCAAGAAATGGAGCCACAAAATTGAAGCAGTTATTATTACACATGGCCATGAAGATCACATCGGTTATTCCTGCACTG…	2472
92	TaGT-92	TraesCS6D02G184500.2	ATGGATGACGACGGTGCCGCCTCCCCGTCGCCCTCGCCGTCACCGTGGCGCTCCCCTTCCCCGCTTCCGATCGCCGACCCCGTCACCGTCGCCGCCGTGCCCCCCGGCCACCTCGCCCTCGCCATCCCTATTCATAAGCATGGTCCCTCCAGCAGCGGCGGCGGCGGGGGCGGGAGCAGGGAGGACGCCTGGAGCGACGGCGCCACCTCAACGCTGATCGACGCCTGGGGTGAGCGCTTTGTCGCGCTCGGCCGCGGCAGCCTACGCCACCCGCAGTGGCAGGAGGTTGCCGAGGTCGTCTCCTCCCGCGATGGCTACTCCAAGCCGCCCAAGTCCGACGTCCAGTGCAAGAACCGTATCGACACCCTCAAGAAGAAGTACAAAGTCGAGAAGGCCAAG…	1251
93	TaGT-93	TraesCS6D02G222500.1	ATGCAGCATCCCGAGCAGGGTGGCGCCGGGTACCCCTACGGGCCGCCGCTTACAGGGATGGCCCCGTTGTTGCCGCAGCCGGCATCCGCGACCGTGCCTGTCAGCAGCATCCCGTCTCCGCGGCCGCCGCCGATGCAGCCCCAGCCGCAGCCAGCGGGGACGAACTTCGACCAATTGCCAGCCGCGCGTGTCAGCAGCATCCCGTCTCCGACGCCGTCGCCGATGCAGCCGCAGCCGCAGCCAGCGGGGACGAACTTCGACCAATTGCCGGCCGCCGGCCCCGTCAGCGGCGGCGGCAGCGGCGCCGTCAGCTTCCACGACGACGAGAACACGCCGGTCGACGCCGGAAGCGGCAGAAGCGCCGGCGACGCGGGGGCGGGAGGGTCCGGCAGCCGGTGG…	2016
94	TaGT-94	TraesCSU02G029700.1	ATGCCGCCCTTCTCCCCGGCCGGCTGGCGTGGGCCCGCCGGGGCGCCCTCGCCCATCAGCAGCCGCCCGCCCGCGCCGGCTCCGGCGCCAGCACAGCAACACCAGCACCAGCAGCAGATGGACGAGCAGCACGGGGGGGCCGCGGTGAGCGGGTCTGGCTCGGGGAGCGTGGACGGCGGCGAGGAAGGCGAGCGCGGCGGGTCGTCGTCGGCGGCGGGCGGCAACCGGTGGCCGCGGCAGGAGACGCTGGCGCTGCTCAAGATCCGGTCCGAGATGGACGCCGCCTTCCGGGAGGCCGCCCTCAAAGGCCCGCTATGGGAACAAGTCTCCAGGCGGCTGGCGGAGATGGGGCACACGAGGAGCGCCAAGAAGTGCCGCGAGAAATTCGAGAACGTCGAC…	2364

## Sheet: B. distachyon
Table S2. Coding sequences of trihelix genes in B. distachyon
No.	Gene name	ID	Sequence	Length (bp)
1	BdGT-1	Bradi1g12900.1	ATGGACATGAAGCAGCAGGGATCCGCCGGCGTCATGGAGCGATCAGGCCAGCAAGGAGATCAGGACGCGGGCAGGAACCTGAGCGCGGCTGGCGCCATGACGCTGGCAACAGTGAGGGAGTACCGGAGGGGCAACTGGACGCTGCCGGAGACGATGGTGCTGATCGAGGCGAAGAAGCGTGTGCACTCGGAGCGGCACCCGGCGGACCAGGGCCTGGCCCGGTGGCGCTGGGTGGAGGACTACTGCTGGCGCGCCGGGTGCCGCCGGAGCCAGAACCAGTGCAACGACCGCTGGGACAACCTCATGAGGGACTACAAGAAGGTGCGCGCCCACGAGCAGCAGCACGCCGCCGCGAGCTCCTACTGGGCCATGGCCAGGGCGGAGCGCAAGGAGCGCTGC…	1026
2	BdGT-2	Bradi1g65410.2	ATGCCCAGCCGCAAACCTGGCACGGAGATCCGCGGGCACTGGACCGACGGCGAGACGTGGGCTCTCGTCGACGCGTGGGGCCCGCTCTACCTGCGCCGCGGCGGACGCTCCCTCTCCGTCGACGACTGGCGCGTCGTGTCCAGCGCCGTCAACGCGCACCGCGCCGCCGCCGGGTGCGTCCACAACCGTAGCGCCATCCAGTGCCAGAAGCGCACCCTGAAGGACCAGTACAAGAAGGAGCTCTACAAGCAGGGGCCGTCGCGGTGGCGCCACTTCTCCCAGCTCAGTGCCTTCCTCGCCAGCCCCGACGCCCCGCCTCCAGGCTTCTCCGCCAAGGTCACGCCGGCTACGACGACCGTGAAGAAGGAGAAGGAGGAAGAAGAGAAAGAGGAGGTCGGC…	693
3	BdGT-3	Bradi1g77610.2	ATGCAGCAGGAGCCGACGCCTGAGATGCCGCCATTCTCGCCGGCCGTGTGGCGGGGGCCCGCCGGGGCGCCGTCGCCCATCAGCAGCCGTCCGCCGGCGCCGGGACAACAGCAGCAGATGGTGGCGGCGGCCGACGAGCTCGGCGGCGGCGGCGGCGCGGCCGCGAGCGCGTCCGGGTCCGGCAGCCTGGACGGCGAGGAGGGCGGGTCGTCGGCGGCGGGGGGCAACCGGTGGCCGCGGGAGGAGACGCTGGCGCTGCTCAAGATCCGGTCCGACATGGACGCCGCCTTCCGCGAAGCCGCGCTCAAGGGGCCCCTCTGGGAACAAGTCTCCAGGAGGATCGGGGAGATGGGGTACAAGAGGAGCGGCAAGAAGTGCCGCGAGAAGTTCGAGAACGTG…	2130
4	BdGT-4	Bradi2g12030.2	ATGGAGAGAGGCGACGGAGCAGCAGCAGGAGGAGGAGGGATGGGGCCGCGGGGCGCGCCGGCGGCAATGCTGGGCATGGGGATGCAACAGTTCGTGTCGCAGCCGCACGCCGCCGCCCCCGTGTTCCAGCAGCCGGAGCACCTCCACGGCGGCGTCTTCGGCCAGCACCACCACCAACCCGTTCCGGCGCCGGCGAGGCAGCAGCCGCCGTCGTACTCGCCTTATCCGGCGGTGCCGGTCAGGGCGGGAGGAGGCCATCACGAAGAGGAAGCCATGGGCCACGGCGCCGGGAACGATGGCGTCGCGGCGCAGCAGCAGCAGCAGCCGGGGGGCCTCTGGTCGCGGATGAAGTGGACGGACGCGATGGTGCGCCTGCTGATCATGGTGGTGTACAACGCC…	1662
5	BdGT-5	Bradi2g16780.3	ATGGAGGTGAGGGAGATGGCTGCGGCTGCTGCTGCGGCGGCGGCGGGAGGAGGGGGAGGAGGAGGAGGGGGAGGGTTTGGGAGGCTGCCGCCGCCCAACCCTAACCTGCCCTACCGGGAGGACTGCTGGAGCGAGGGCGAGACGGCGGCGCTGGTGGACGCGTGGGGCAGCCGCTACGTGGAGCTCAACCGCGGCAACCTGCGCCAGAAGCAGTGGCAGGAGGTGGCCAACGCCGTCAACTCGCGCCGCGGGGCCGCCGCGCGCCGCCGCCCGCCGCGCACCGACGTGCAGTGCAAGAACCGCGTCGACACCCTCAAGAAGAAGTACAAGGCCGAGCGCGTCCGCGGCGCGCCGTCGGGCTGGAGCTTCTTCGACGAGCTCGACCGACTCGTCGGCCCC…	1068
6	BdGT-6	Bradi2g38230.4	ATGGATCCCTTCCACCACCTCAACACCGCCTTCTCCAACCCCTACCACCCGCTCCTCTCCTCCTCCCCTCCCCACCCCCACTACCCTCCCCCGCTCCCGCCGCCGCCAGCCGCGGCCGCGGAGCCGCCGGAGCGGGAGCGGCTGCCGCAGTGGTCCCACGCCGAGACGGCCGCCTTCCTCGCCATCCGCGCCGACCTCGACCGCTCCTTCCTCTCCACCAAACGCAACAAGGCGCTCTGGGAGGCCGTCTCCGCCCGCCTCCATGACCATGGCGGGTTCGCGCGTACACCGGATCAGTGCAAGTCCAAGTGGAAGAACCTCGTCACCAGGTTCAAGGGCTCCGCCCACCCCCCGCCGCCGCCCGACGCCGCCGACACGCCCCAGCACCAGCACCACCCG…	1038
7	BdGT-7	Bradi2g46320.1	ATGGACGGGAAGCTGCCGCCGCCGAATCCGAACCTGCCGTACCGCGAGGACTGCTGGAGCGAGGGCGAGACGTCAGCGCTCGTCGACTCCTGGGGGTCGCGCTACCTCGAGCTCAACCGCGGCAGCCTCCGCCAGCCGCAGTGGCGGGAGGTCGCCGACGCCGTCAACTCCCGCCCGGGGGCCTCCGCGCGCCGCCGGCCCCCGCGCACCGACATCCAGTGCAAGAACCGCGTCGACACCCTCAAGAAGAAGTACAAGGCCGAGCGGGCGCGTGGGACGACATCGCCCTGGCCCTTCTACAACCAGCTCGACATCCTCGTCGGCCCCACGCTCTCCGCCTCCGCCGCCGCCGCCAGCAAGAAGCCGTCCCCGCCCCGCGGCCTTCCCATGATGATGCGG…	963
8	BdGT-8	Bradi2g48320.1	ATGGACGACCCCGCCGCCGCTTCCCTCTCTTCGTCGCCCTCCTCCTCCGACGCCTCCCCCTCGCCACGCTCCAAGCGCCGCCGCACCGACCGCTACGCGCTCGGCTTTGAGTTCGCCCCGCGCCTTACGCCCTCGGCCGCTGCTCCGGCCCCGGCCTCGCGTAGCGCGTCCGAGTGGACGGAGGACTCCACCTTCGCGCTCCTCGACGCCTGGGGCGAACGCTTCGTCTGCGCCGGCCGCCGCAGCCTCAGCGCCGACGAGTGGCTCGAGGTCTCCCACCTCGTAGCAGCCGCCGCCTCCCGCCCTGCTGGATACTACTCCGAGGCGCAGTGTCGCAACCGCATCGACACCCTCAGGAAGATGTTTAGGAAAGAGAAGGAGAGGTCCCGCCTGGCTGCG…	912
9	BdGT-9	Bradi2g59440.2	ATGGCGGGGGCGACGACGCCCCGGTCGCGGCTGCCGCGTTGGACGCGGCACGAGACGCTGGTGCTGATCCAGGCGAAGCGCGCGACGGAGCAGAGGGCGGCGGCGGCGGCGCAGGGGCAGCCGGTGCGGCTCAAGTGGGCGGTGGTGTCGGGGTACTGCCGGCGGCACGGCGTGGAGCGGGGACCCATGCAGTGCCGCAAGCGCTGGGGCAACCTCTCATGGGACCTCAAGAAGATCCTCGTCTGGGAGAAGAAGAACACGAAAACGAAGACGTCCATGGAGAAGGAAGGGGAAGAAGAGGAAGAAGAAGAGAAGAAGGGGGAAGGGCAGGACGAGTCTTCGTCCTCGCGGCCGTCGTTCTGGGAGATGCGCGGGGAGCAGCGGCGCGCCAGGCAGCTG…	948
10	BdGT-10	Bradi3g00697.1	ATGCAGTCGGGGTACGGAGGGGTGTCGGAGTTCCAGCAGTTCATCATGGACGGCGGCTTCGCCATGGCCGCCGCGCCGCCGCCGCCTCCTACTCCGCAGCAGCAGCATGCGGCGGCGGCGGCGGCGGCGGCCGGAGGGCAGCAGGAGCTCGGGGCGCCGTTCAGGTACCAGCCGCTTCACCACCACGCCATGCATCCGCAGCAGCACCACCACCACGCGCCGCCCCAGATGCCGCCGCACTTCGCGCACTTCGGTGGCCCCACGGCGGCCGGCGGCGGGATCCCGTTCACGCAGCAGCTGCTCCACCACCAGGCGGCCGGGCAACAGCACCACCACCACCATCTCCAGCTCTTCCACGAGCAGCAGCATCACCACCACCAACAGCAGCAGCAACATCAC…	2277
11	BdGT-11	Bradi3g05530.1	ATGGATCCCAACGACGCCGGCCTGCCGTGCATCGTCCAAGCCCTGGCCTCCATCGATCCCAGCGACACCACCGTCCTGCCCTGCATCGTCCAAGCCCTAGCGGCGCTCCCCCCGTCGCCACCCACCCCCAAAACCCCAGCCCCTGCCACTCCCAGAGCCCAGCCGCCGCCGCCGCCCGCCACCGAATCCTCCAACTCCATGCCCCCGAGCCCCCGCCGCACGCGCTCCGGCCGCGCGCCCGAGTGGACCGCGGCCGAGACCCTCGCGCTCGTGGCCGCCGTCGCCGCCACGGACGACGGCTGGGCCCGCTCCGTCTCCGCCTTCCAGAAGTGGGCCATCGTCGCCGAGAACCTCGCCTCCTCCGAGGGGGCGGGAGGCTCGTCCTCCAGGCGCAGGGCG…	1104
12	BdGT-12	Bradi3g17539.1	ATGGAGGGAGCAGGAGCAGGAGCAGGGATGTGGCCGCAGGGGGTGCTGGCGTCGTCGGCGGCGGCAATGCTGGGCCTAGGCACGGGGCCGCAACAGCAACAACAACAACAAGCCGTCAGCCAGCTGCCGCAGTACTCCCTGCTGCAGCAGCTCCAGGGCGGCGGCTTCCAGCACCACCAACCCCAACCCGTGCCCATGCCGGTGCCGCCGGAGCCGGAGCCGGAGTCGCCGGTGCCGCCGGAACCGGAAGAGGAGACGACGGACGGCGCCGGCGCCGGGAACGACGATGGCGGCGTCCCGGGGGCGGGGTTCGTGTGGACGCGGGTGAAGTGGACGGACGCCATGGTCCGGCTCCTGATCATGGTCGTCTACAACGCCGGCCCCGTGGAAGACGCCTCC…	1452
13	BdGT-13	Bradi3g30457.2	ATGCAGCAGCAGCAGGGAGGAGGAGGAGGGCCGGGGCAGCAGTTCGGCTTGCATCCGCCGGAGATGCCGCCATTCTCGCCGGCCGGGCAGCGGATCTCGATGGCGGAGGCGCCCTCGCCCATCAGCAGCCGCCCCCCGGCCCCACCGGGTCAGCAGCAGCTCAGCAGCAACGAGCTAGCGGGCGCCGCCGCCGCCATGAGCTTCGACGAAGAGGCGCTGGCGGCCGGCGAGGAAGGCGGGGGCGGCGGCTCCGGCGGCAACCGGTGGCCGCGGCAGGAGACGCTGGTGCTGCTCAAGATCCGGTCCGACATGGACGCCGCCTTCCGGGACGCCACCCTCAAGGGACCGCTCTGGGAAGAAGTCTCCAGGAAGCTGGCGGAGGAGGGGTACCGGCGGAAC…	2310
14	BdGT-14	Bradi3g33630.1	ATGTCGTCGTCCTCGTCGCCCAAGCCTGACGCCGTCTCCTCCCCGGAGCTGCCCCCGCTGGCCGCGCCCAACATCGCGGCGGCGGCGGCCGCCGCCGCGGCGGCGGCCTCCTCGTCCGGCGGCATGGGGCTCTCCGGGTCCGCCGTCGGGGTCGGGTCCGGCCGCCGCCTGCCCCCTCCCTGCTGGACGCACGAGGAGACCCTGGCGCTCATCGAGGCCTACCGCGACAAGTGGGAGGCGCTGCGGAAGGGGAACCTGCGGGCCGCCGACTGGGACGAGGTCGCCGGCGCCGTGACCGCCCGCTGCGGCCACTTCCCCACGGCCACATACAAGTCCGGCGTGCAGTGCCGCCACAAGATCGAGAAGCTCCGCAAGCGGTACCGCGCCGAGCGGTCCCGT…	975
15	BdGT-15	Bradi3g38682.2	ATGGATTCCGACGACCCGCGCCACGACCTGCGCGGCCGGGCCCCTGCCCCTGCCCTGCCCGGTGCCAGCGGGGGCGCGACGACGAAGAAGAGCGGGCCGGGGCAGCCCTGGTCGCACGCGGAGACGATGCACCTCCTCGACGTCTACGAGGACCGCTGGAACAAGCTGCGGCGGGGGCAGCTCAAGGCGCAGCAGTGGGAGGACGTGGCGGCCGAGACCACGGCCCGCTGCGTCGCCAGCGGCGCCGGCGCCGGCCAGCGCAAGACGGGCACGCAGTGCCGCCACAAGCTCGAGAAGCTCCGCAAGCGGTACCGCGCCGAGGCCGCCCGCCCCGTCGCCTCGCTCTGGCCCTTCTTCCGCCGCATGGACCAGCTCGAGCGCGGCCCGCGCGCCGCACTC…	1095
16	BdGT-16	Bradi3g44370.5	ATGTCCAACGCCGGCGACCCCGCCGGCGCCGCGGCAGCGGCGGCGGCCACCCCGTCCGGCCGCGCCCCGAGGCTGCCGCGGTGGACGCGGCAGGAGATACTGGTGCTCATCGAGGGCAAGCGCATGGTGGAGGTCCGCGGGGGCGGGCGAGGCGGGAGGGGCCGCGTGGCGGCGGCTGCGGCTGCGGCGGCCGGGGAGGCGGCGGCGGCGCTGGAGCCCAAGTGGGCTGCGGTCGCCGAGTACTGCCGGCGTCACGGCGTCGAGAGGGGCCCCGTGCAGTGCCGCAAGCGGTGGAGCAACCTCGCCGGGGACTACAAGAAGATCAAGGAGTGGGAGCGGGCGGCCGCCGCCGCGCGGGAGCCCTCGTTCTGGGCCATGCGGAACGACGCGAGGCGGGAG…	1095
17	BdGT-17	Bradi3g45230.1	ATGGTCGCGCTCGCCTCCCTCTCGTCTCTATGCCCCTGCGGCCTCGCTCGCCGACGTTCCGCCTCCGCCTCCGCCTCCACCTCTACCTCCATCTCATGCTGCGCGGTCGCAACTCCTCCCTCCGGCAAAGGGTCTCACGAATCTAGAATACCCCGTAGAAGGTTTAGGAGAACCGAGGGTGCCACTAAGAGCATGGAAGATTCAGTCAAGCGAAAGTTGGAGCAGTTTTACGAAGGGTTGGATGGTCCGCCCCTCCGAGTCCTCCCGATAGGTGGTCTTGGGGAAATCGGCATGAACTGCATGCTCGTGGGGAACTATGACCGCTATATTCTGATTGATGCAGGGGTTATGTTTCCAGACTATGATGAATTTGGGGTGCAAAAGATTATCCCAGACACA…	2628
18	BdGT-18	Bradi3g45300.1	ATGGAGGGGAATTTGCCACCAAGAACATTGATGCCTGGAGCCCTTTCTGATGTGGAGGCGTCGTTCGAACCGCACCAGCAGCAATTTCAGTTCGCCCAGCCCCAGCTTCATCAGGGTATGTTTGCAACCCCTGCGAATCCGGTGCAGGAATTAAGCAATGGGGTGAAGACCTCGCAGAGCGACGAGGACGATGCCCTCCACCATGACCGCGGTGGCAAGGCGGCCTCCCAGTGGCACCGGGTGAAGTGGACCAGCGACATGGTCAAGCTGCTAGTTTCGGCCGTGGCGTACATCGATGAGGATGTCGAGATGGACTATGGTTCGAGCAGGAAGAAGAAGCACGCCATGTTGAAGAGGAAGGGCAAGTGGAAGCTGGTCTCCATGTCAATGAACGAAATG…	1203
19	BdGT-19	Bradi3g46210.1	ATGGACGACGACGGCGCCGCCTCCCCGTCGCCATCGCCCTCCCCATCGCGCTCCTCGTCTCCGCTCCCGCTCGCCGAACCCGTCACCGTCGCCGCCGTGCCCCCCGGCCACCTCGCCGTCGCCCTCCCCATCCAGAAGCCTGCCCCCTCCAGCGGCGGCGGCGGCGGCGGAGGGGGCCGAGAGGACGCCTGGAGCGACGGCGCCACCTCCACGCTGATCGACGCCTGGGGCGAGCGCTTCGTCGCGCTCGGTCGCGGCAGCCTACGCCACCCACAGTGGCAGGAAGTTGCCGAGGTCGTCTCCTCCCGCGACGGCTACTCCAAGCCGCCCAAGTCCGACATCCAGTGCAAGAACCGCATCGACACCCTCAAGAAGAAGTACAAGGTCGAGAAGTCCAAG…	1212
20	BdGT-20	Bradi3g50213.1	ATGGCCGGCAGCGTCCCTTCTCCGCAGCCGCCTCCGGTGCCTGCTGCCGTGTCTCTCAGCCTTGTTCCGTCTCCTCCGTCTTCTGTGCAGACGCCACCGTCGGTGACGAATTCTGAGGTTTTGCCAGCCGCTGGCACTGGAGCTAGCACCGGCCATGGCGTCATCAACTTGAACGACATCAATCTCGTGGACGGCCTCCGTGGCAGAAGCACCGGCGAGGCTGGAGCAGGAGGGTCTGGCTGCAGCCGCTGGCCACACGATGAGACGCTGGCGCTTATCGAGATCCGGTCGGAAATGGACAGCGTCTTCCGCAACGCCGGCCTCAAAGCGCCCGTTTGGGAGGAGGTCTCCAGGAAGCTAGCGCAGCGAGGCTACCGCAGGAGCGCCAAGAAGTGCAAG…	4176
21	BdGT-21	Bradi4g24750.1	ATGGAAGGCAGCAGCCTACCCCCTGGAAACCCGATGCAAGTAACTCCTTATGGTAGTTTGAATGGACATGGCAACTCAATGCAAATGCATGCTCCATGCTCAGGAAAGCAGCCATTTAACCAATCTCTGATGCTAGGGAGCTTCGCAATGCCTGTCAACCGGATTCAAGACCCTGACAGATTACCCAGATTTCAATTCGGAGAACATGGAAAAGTTGACCACCACCAGCACAGTCATCGCTCAAAGAACTGCCTCAGTGATGAGGAGGAGCATGATATGACCGAGGATGTGGGTGGCAAAGGAAAGAATGGCTCCGCATGGCATCGGGTGAAGTGGGCAGGTTCAATGGTTAAGCTTTTGATTACTGCAGTATCTTACACCGCGGAGGATCCTGGGCCT…	1269
22	BdGT-22	Bradi4g37730.1	ATGGATGGCCTTACAGACGCCGACGTCGCGCCTCTGGCGGCGGCGGCGGCGGCGGCCCCGCAGCAGCAGCAGCAGCAGAAGCGGGACGAGTGGAGCGAGAGCGGCATCTCGCGGCTGCTCGAGGCCTACGAGGCCAAGTGGCTGCTCCGGAACCGCGCCAAGCTCAAGTGGAGCGACTGGGTCGACATTGCCAACGATGTGTCGGTGCACTGCTCCTCCGAGAGCGCCGCCGCGGGGAAGCCCGGCGGCAGCAGCGCCAAGACCCCCAACCAGTGCAAGAACAAGGTGGAGTCCATGAAGAAGCGGTACCGAGCTGAGTCCGCCGCTGCGGCGCGCTCTGGCCCTGGCGCCGCTGCCAATGCCGCCGGCCCGTCGTGGCGGTTCTTTGGCCGCATGGAT…	1035
23	BdGT-23	Bradi4g41830.5	ATGGAAGGGAATAACCTACCCTCTGGAAACTTTATGCAAGAGACAGTTCGTAAACCAATGCAAATGCGTTCTCTAAACTCTGGAAATCAGGGCTTCAACTCTCAGATACCTGTTTTGTTCCCCATGCCTATGAACCAGGTCACAGACTCCGATCACTTGTCAGAACTTCAGTTTGGAGAACGCGGGAAGAGTGATCACCATCACCACCATCAAACGAAGGACTCCATGAGTGATGATGAGGAGCATGATCTGAATGAGGATGCCACTGATGGCCACATTGGCAAGGGAAAGAAGGGATCTGCATGGCAGCGGATGAAGTGGACTGATTTAATGGTTAAGCTTTTAATTACTGCAGCGTCTTACACCGGGGAGGATCCAGGAGCTGATTTAGGAGGTGGG…	1290
24	BdGT-24	Bradi5g08600.2	ATGTCTGGCGCGGGCGAGGGAAGCGGCGGGGGGCGCGCGGCGCGGCTGCCGCGGTGGACGCGGCAGGAGATACTGGTGCTGATCGAGGGGAAGCGGGTGGTGGAGGCGCGCGGGCGGGGCCGCGGGGGCAGGGGCGCGGGAGGGCTAGCGGGGGCGGAGCCGACCAAGTGGGCGGCGGTGGCGGAGTACTGCCGGCGGCACGGCGTGGAGCGTGGCCCCGTGCAGTGCCGGAAGCGGTGGAGCAACCTGGCGGGGGACTACAAGAAGATCAGGGAGTGGGAGCGCTCCCTGCTGCTGCCGTCCGGGGGCAAGGAGGTGTCCTTCTGGGCCATGCGCAACGACGCGCGCAGGGAGAGGCGGCTCCCGGGCTTCTTCGACCGCGAGGTCTACGACATCATC…	984
25	BdGT-25	Bradi5g08980.1	ATGGCCTCCTGCGACGACGACTTCGGCCTCCTCGGTGACGACGCCCACCCCGCTCCCCAGCCTTCCGCCCAGCCGCCCCCGCCGCAGCAGGCCCAGACCTTCTGCTTCGTCGACGCCCCGGCCACGGGCTCCGGCTCCGGCCCCTTCGTGCCGGCCCAGGAGGAGGGCAACCACAGCTCCGAGCGCGGGAAGGCGTCGCACCACTCCAAGAGGCGGAGGGAGCGCGCGGAGGAGTTCAGCGATGGGGGCGAGTACTGTTCCTACATCAGCAGCAGCGCCGGGGGGAGGAAGGGCCGTGGCGGCGGCGGCGGCGGTTCCTCCGACTACCGGAAGGACCGGGAGGAGTGGACGGACGGCGCCATCAGCAGCCTCCTCGACGCATACACGGAGCGGTTCGAG…	1509
26	BdGT-26	Bradi5g11070.1	ATGGACGACGACGACGTGCACGGGGACGTCTCCCCGTCGCCCACGCCCTCGCCGACCTCCTCCTCCCCGCTCCCGGTCGCCTCCGCGCTCCCCGTCGCCGACCCCGTCACGGTCGCCTCCGCCCCGCCCGGCGGCGGCCTCATGACGCTCGCGCTCCCGATCCAGAAGCACGGGGTCTATCCCAGCCACGGCGGCGGCGGCGGCGGCGGCGGTGGGAGGGAGGACGCGTGGAGCGAGGGCGCCACCTCCGCGCTCATCGACGCATGGGGGGAGCGCTTCGTCGCGCTCGGCCGCGGCAGCCTCCGCCACCCCCAGTGGCAGGAGGTCGCCGACTCCGTCTCCGCCCGCGAGAGCTACTCCAAGGCCGCCAAGTCCGACATCCAGTGCAAGAACCGCATC…	1257
27	BdGT-27	Bradi5g13900.1	ATGCTCCTCTCGGGCCCGCAGCCCACCCCGCCGCTGCTGCTCCCGGAGAGCAGCGGCGAGGACGGCGGCGGCGGCGCCCACGACCTCGACTCCTCCTCGCGCGGCGGTGGCGCCGCCTCGGCCCCGAAGAAGCGCGCCGAGACGTGGGTCCAGGACGAGACGCTCAGCCTCATCGCGCTGCGCCGGGAGATGGACAACCACTTCAACACCTCCAAGTCCAACAAGCACCTCTGGGAGGCCATCTCCGCCAAGATGCGCGACCAGGGCTTCGACCGCTCCCCGACCATGTGCACGGACAAGTGGCGCAACCTCCTCAAGGAGTTCAAGAAGGCGCGCAGCCACGCCCGCAGCAGCGGCGCCGCCGGTGGGAACGGCGCCGCCAAGATGGCCTACTACAAG…	1140
28	BdGT-28	Bradi5g17150.1	ATGCAGCAGCACCAGGGTGGCGGGTCCCAGTACGGGGCGCCGCCGCCGCAGGACATGGGGCCGTTCTCGACGGCGCCGCCGGCTCCCGGCCCGGTGCCGCTGAGCAGCCGGCCGCCCGCGCCGACGCAGCAGCAGCAGCCGACCTACGAGGAATTGGCGGCCGCGTCCGGCGCGGGCGCTGGCAGCGGCGGCTTCCCCGACGACGACATGCTCGGCGGCGACAACAGCGGCGGCGGTTTGGGCGCGAGCGGCGGCAACCGGTGGCCGCGGGAGGAGACGCTGGCTCTCATCAGGATCCGCTCCGAGATGGACGCTACCTTCCGCGACGCCACCCTCAAGGGTCCCCTCTGGGAAGAGGTCTCCAGGAAGCTTGCGGAGTTGGGCTACAAGAGGAACGCC…	2277
29	BdGT-29	Bradi5g17281.1	ATGACGACTTCCCCTCCTTCTCCCACAACCAACGCGATGATGCCCTCCGCCCGCCGCGTGCCGCCCCCGTGCTGGACCCCCGACGAGACCCTCGCGCTCGCCCGCGCCTACACCGCGCGCCGCCTCGCCGTCGGCCGCGCCCACCTCGCCTCCGCCGACTGGGCCGCCGTCGCCGCCGAGGCCACCCCCTCCAAGACCGCCAGGCAGTGCCGCCACAAGATCGAGAAGCTCCGCCGCCGCCTCCGCTCCAAGCGCCGCCGCCCCTTCCCGCTCCTCGACGGCATAGATCTGCTCGACGACCCTTCCCCGTCGCCCTCCCACTCCCGCTCCCAATCCCCGTCCCCGCCGCCACCGGCTTCCCCGCCTCCTCCCTCCGCCTCCCCGCCTAAGAAGAGGAAA…	597
30	BdGT-30	Bradi5g20847.1	ATGGAGGCGGGCGTAGGAGGAGGAGGGTTTAGGGACGAGAGGGTGCCGCCGTGGGGCACGCAGGAGACGCGCGAGCTGATCGCGGCGCGCGGGGAGCTGGAGCGGGAGGCCGCTGCTGCTTCCGCCGGCGCCGCCGCGAGCCGTAGCGCCAAGACGCTCTGGGAGGCGGTGGCGGCCAGGCTCCGGGCGCGCGGGTACCGCCGCACCGCCGACCAGTGCAAGTGCAAGTGGAAGAACCTCGTCAACCGCTACAAGGGGAAAGAAACATCTAATCCGGAAAATGGTAGACAGTGTCCCTTCTTTGAAGAATTACATGCAGTCTTCACTGAACGTGCTAGAAATATGCAACGGGAACTCCTTCAGTCTGAATCAGGGGCTTCAGTTAAAATGAAACTAAAG…	828
31	BdGT-31	Bradi5g25700.1	ATGTCGGCGTCGCCGGACCCGTCGCCGTCTTCCTCCACGCCGGCGGGCCACCTCCGCACTCACCCCTACCCACACCACCACAACCTCCACCTCTCAACTCCTCCTCCGCCGCAGCCCCACCCGCCGGCGGCGCCGGGCCCGCTCGCCGTGACGCCGCCGCACCAGCAAGCTCTGGCCCCGTACTCCGCCCCACCCCCTTCCCCTGCGTCGACCCCTCGAGACTACCGGAAGGGCAACTGGACGCTCCACGAGACGCTCGTGCTCATCACCGCCAAGCGCCTCGACGACGACCGCCGCGCCGGTGGCGGCGTCGCCGGGTCCTCGTCTTCGTCTCCGGCCGGGCCGAGTGCGCTGCCGAGGTCGGCGGAGCAGCGGTGGAAGTGGGTGGAGAACTACTGC…	1236

## Sheet: T. urartu
Table S2. Coding sequences of trihelix genes in T. urartu
No.	Gene name	ID	Sequence	Length (bp)
1	TuGT-1	TuG1812G0100000876.01.T01	ATGGATCCCTTCCACCACCTCAACACCGCCTTCTCCAATCCCTACCACCCGCTCCTCTCCTCCTCCCCTCCCCACCCCTACCACCCGCCGCCCCCCCTCCCCCCTCCGCCCGCCGCCGACCCGCCCGAGCGGGAGCGCCTGCCGCAGTGGTCGCACGCCGAGACGGCCGCCTTCCTCGCCATCCGCGCCGACCTCGACCACTCCTTCCTCTCCACCAAGCGCAACAAGGCCCTCTGGGAGGCCGTCTCCGCGCGCCTCAACGCGCAGGGCGGCTTCGCGCGCACCCCCGACCAGTGCAAGTCCAAGTGGAAGAACCTCGTCACCAGGTTCAAGGGCACGGCCAGCGACGCGCAGGCCGAGGCCGCTGGCGGCGGGGACCACCACGCCGGCGCGGCGGCG…	969
2	TuGT-2	TuG1812G0100002104.01.T01	ATGCAGCAGCAGCAGCAGCAGCCGCAGCATCAGGGTGGAGGCCCGGGCCAGCAGTTCGGCCTGCATCCCCCAGAGATGCCGCCATTCTCGCCGTCTAGGAGCACCGGCCAGCAGCGGATCTCGATGGCCGAGGCGCCCTCGCCCATCAGCAGCCGCCCGCCGGCGCCTGGGCCGCCGCCGCCGCAGCAGCAGCTCAACAACGAGCTAGCAGGTGCCGGCGCCGTGGGCTTCGACGAAGAGGCGCTCACGGCCGGCGAGGAAGGCTTGGGCGGCGGCGCCGGAGGAAACCGGTGGCCGCGGCAGGAGACCCTGGCGCTGCTCAAGATCCGGTCGGACATGGACGCCGCCTTCCGGGACGCCACCCTCAAGGGCCCACTCTGGGAAGAGGTCTCCAGGAAG…	2454
3	TuGT-3	TuG1812G0100002557.01.T01	ATGTCCTCCTCCTCGTCGCTCAAGCAGGACGACATCCCTTCCTCCCCGGAGCTCCCCCCGCTGGCCGCGCCCGGCATCGCGGCGGCGGCCGCCGCGGCCGCGGCCGCGGCCTCGTCCGGGGGCGGAGGGGGCGGGGTGGGGGCGGGCGGCGGCTCCGGGAGGAGGCTGCCCCCGCCGTGCTGGACGCACGAGGAGACCCTCGCGCTCATCGAGGCGTACCGCGACAAGTGGGAGGCGCTCAAGAAGGGCAACCTGCGGGCGGCGGACTGGGACGAGGTCGCCGGCGCCGTCACCGCCCGCTGCGGGAGGTTCCCCACCGCCACCTACAAATCCGGCGTCCAGTGCCGCCACAAGATCGAGAAGCTCCGGAAGCGGTACCGCGCCGAGCGCACGCGCTCC…	960
4	TuGT-4	TuG1812G0100002910.01.T01	ATGGCCGCGGCGGGGTACGGCGGCCGGAGCGTGACGCGGTGCAAGGATATGTGGGAGAACATCAACAAGTACTTCTGCAAGGCCAAGGAGAGCGGCAAGAAGCGCCCTGCGCACGCCAAGACCTGCCCCTACTTCGTCAAGCTCGATCACCTCTACTTCCACCCCGGCCGTGGCTCCGGCGCCGGTGCCGCCTCCTCCTCTGCCGCCGGCAACACAAACAGCAAAACAAATGCCAATGGCAATGCCATAGCGAGCGCCGACGACACGGGCAACAAGGCAAGCGTGGAGCTACTGGACGTGGTGGTCAAGTACGACACCGACACGCACTACGGCGCCCCGCCGGGGTTCCCGACCGACGGCGTCCGTGGCGGCAATGCAGGCCGGGAAGGCACCAAAGAC…	429
5	TuGT-5	TuG1812G0100004790.01.T01	ATGGACCGCAGTAACCTACCTCCTGGAAACACGACGCAAGGAACTCCTTATGCTAGTTTGAATCTACATGGTAACTCCTTGCAAATGCATGCTCCAAGCTCAGGAAAACATCTATTTAACCAATCTCAGATGCCAGGGAGTTTCACAATGCCTATCAACCGGGCTACAGAACATGATAACCCCGGATCCGGATTTCAGTTTGTAGAACATGGGAAAAAGGATCACCACCAGCAGCAGCAGCAGCACAACCATCTCATAAAGAACTCCATCAGTGACGACGAGGAGCATGATATGACTGAGGATGCTACTGATGCCCAGAGTGGCAAGGGCAAGAAAGGCTCAGCATGGCATCGGATGAAGTGGACTGGTTCGATGGTTAAGCTTTTGATTACCGCAGCA…	1329
6	TuGT-6	TuG1812G0200003099.01.T01	ATGTCTAGCGCCGGTGATCCCGGCGGCGGGATCGCAGGGCCTGGGCGCGCGGCGCGGCTGCCGCGGTGGACGCGGCAGGAGATACTGGTCCTCATCGAGGGGAAGCGGGTGGTGGAGGTACGCGGGCGCGGCAGGGGCAGGGGAGCAGCCGGCGGAGCGGCCGCGGAGCCGACCAAGTGGGCGGCTGTGGCGGAGTACTGCCGGCGGCACGGCGTGGAGCGGGGCCCCGTGCAGTGCCGGAAGCGGTGGAGCAACCTCGCCGGCGACTACAAGAAGATCAGGGAGTGGGAGCGCTCGCTGCCGTCCTTGGCGGGGAAGGAGGTGTCCTTCTGGGCCATGCGGAACGACGCGCGGCGGGAGAGGAGGCTCCCGGGCTTCTTCGACCGCGAGGTGTACGAC…	1020
7	TuGT-7	TuG1812G0200003279.01.T01	ATGGCCTCCTGCGACGACGACTTCGGCCTCCTCGGTGACGACGCCCACCCCGCTCCCCAGCCTTCCGCCCAGCCGGCCCCGCCGCAGCAGGCCCAGGGCTTCTGCTTCGTCGAAGCCTCGGCCGCGGGCTCCGGCGCCGGCCCCGGCCCCTTCGCGCCGGCCCGGGAGGAGGGCAACCACAGCTCCGACCGCGGGAAGGCGTCGCACCACACCAAGCGGCGGAGGGACCGCCCGGAGGAGTTCAGCGATGGGGGCGAGTACTGCTCCTACATCAGCGGCGGGGGGAGGAAGGGCCGTGGCGGCGGCGTCTCGTCGGACTACCGGAAGGATCGGGAGGAGTGGACGGACGGCGCCATCAGCAGTCTCCTCGACGCATACATGGACCGGTTCGAGCAGCTC…	1500
8	TuGT-8	TuG1812G0200003916.01.T01	ATGCTCCTCTCCGGGCCGCAGCCGCCTACCCCGCCGCTGCTGCTCCCGGAGAGCAGCGGCGAGGACGGCGGCGCCCACGACCACGACTCCTCCTCGCGGGCCTCGGCCCCGAAGAAGCGCGCCGAGACCTGGGTCCAGGACGAGACGCTCAGCCTCATCGCGCTGCGGCGCGAGATGGACAACCACTTCAACACCTCCAAGTCCAACAAGCACCTCTGGGAGGCCATCTCCGCCAAGATGCGGGAGCAGGGCTTCGACCGCTCCCCGACCATGTGCACCGACAAGTGGCGCAACCTCCTCAAGGAGTTCAAGAAGGCGCGCAGCCACGCCCGCAGCAGCGCCGGCGCCGGCGGGAACGGCTCTGCCAAGATGGCCTACTACAAGGAGATCGACGACCTG…	1086
9	TuGT-9	TuG1812G0200004404.01.T03	ATGCAGCAGCACCAGCACCAGGGTGACGCGTCTCAGTACGGGGCGCCGCCGCAGCCGGCGGACATGGGGCCGTTCTCCGCGCAGCAGGCTCCGGGCCCTGTGCCGCTGAGCGTCCGGCCACCGCCGACCCAGCACCAGCAGCAGCAGAACCCGCAGCCGAGCTACGATGAATTGGCCGGCGCGTCGGGCGCCGGCGCCAGCGGCTTCCCCGACGACGACATGCTGGGCGACTCCGGCGGGCACAGCGGCGGCGGGCTGGGGTCGGGCGGCAACCGGTGGCCGCGGGAGGAGACGCTGGCCCTCATCAGGATCCGGTCGGAGATGGACACCACCTTCCGCGACGCCACCCTCAAGGGCCCCCTCTGGGAGGAGGTCTCCAGGAAGCTTGCGGAGCTGGGC…	2250
10	TuGT-10	TuG1812G0200004868.01.T01	ATGATGGAGGCGGGGGGAGGGGGAGGAGGGTTCAGGGACGAGCGGGTGCCGCAGTGGGGCGTGCAGGAGACGCGGGAGCTCATCGCGGCGCGCGGGGACCTGGAGCGGGAGGCCGCCGCGGGGCGCAGCGCCAAGACGCTCTGGGAGGCGGTGGCGGACGCGCTCCGGGCGCGCGGGTACCGCCGCACCGCCGACCAGTGCAAGTGCAAGTGGAAGAACCTCGTCAACAGATACAAGGGGAAAGAAACATCTGATCCAGAAACCGGCAGACAATGTCCCTTCTTTGAAGAATTACATGCAGTCTTCACTGAACGTGCTAAAAATATGCAACGTCAACTCCTTCAGTCTGAATCAGGAACTTCAGTTAAAAAGAAATTAAAGCGACCTAGCGGTGACCAG…	813
11	TuGT-11	TuG1812G0200005898.01.T01	ATGTCGGCGTCGTCGGACCCCTCGCCGTCCTCCTCGGCGGCCGCGGCGGCGTCGGCGTCCCCGCTCGCCGCCTACCACGCGCACCCGCACCACCCCCACCACCACCTGCACCTCTCCACGCCGCCGCCGCACGCGTACCCGCCCGCGGCGCCGCCCCCCTCCCCGGCGTCCGCGCCCAGGGACTACCGCAAGGGCAACTGGACGATGCACGAGACGCTCATCCTCATCACCGCCAAGCGCCTCGACGACGACCGCCGGGCCGGTGGGGGCGCGGGCGGCGTGGCCATGGCGGGGCCGTCCTCGCCGCCCACGCCACGCTCCGCCGAGCAGCGCTGGAAGTGGGTCGAGAACTACTGCTGGATCAACGGCTGCCTCCGCAGCCAGAACCAGTGCAACGAC…	1215
12	TuGT-12	TuG1812G0300001315.01.T01	ATGGAGAGGGTTGACGGAGGAGCGGGGTTGGGTGCGCGTGGGTCTGCGGGGGCGATGCTCGGCATGGAGATGCACCTCGTCCACCAGCCGCAGCCGCAGATCCACACGGCCTCCTCGTTCCAGCAGCCGCCGGAGCACCTCCACCACGCCAACGGAGGCTTCCAGGTCCAGCACCACCAGGCCATGCCGATGGGGCAGCAGCACCCGCCACCGTCGTACGCGGCTTACGTGGCGCCGCCATCGAGGGTGGTCAACGCGCATGAAGAGGAGGAGATGGGCAACGGCGTCGCCGCCGTGCAGCAGCCGGGGGCGGGGACAGCGGGGTGCTCGTGGTCCCGGATGAAGTGGACGGATGCGATGGTGCGTCTGCTCATCGCGGTGGTGTACAACGCCGGGGAC…	1476
13	TuGT-13	TuG1812G0300001316.01.T01	ATGGAGAGGGTTGACGGAGGAACGGAGTTGGGTGCGCGTGGGCATGCGGGGGCGATGCTCGGCATGGAGATGCACCTCGTCCACCAGCCGCAGCCGCAGATCCACGCGGCCTCCTCGTTCCAGCAGCCGCCGGAGCACCTCCACCACGCCAACGGCGGCTTCCAGGTCCAGCACCACCAGGCCATGCCGATGGGGCAGCAGCACCCGCCACCGTCGTACGCGGCTTACGTGGCGCCGCCATCGAGGGTGGTCAACGCGCATGAAGAGGAGGAGATGGGCAATGGCGTCGGCGCCGTGCAGCAGCCGGGGGCGGGGACGGCGGGGTGCTCGTGGTCCCGGATGAAGTGGACGGATACGATGGTGCGTCTGCTCATCGCGGTGGTGTACAACGCCGGGGAC…	1467
14	TuGT-14	TuG1812G0300002891.01.T01	ATGCGTAAAAATCGTACTACTCCCAACCTCGCCGGACTCGCAATCGTTCCGGCTAATCCACATCGCCGAACAGCTCCAGCCCAAACCCTAGCCCAGCACATGGACCACGACGCCGCCGCTGCTTCCCCGTCTGCATCGCCCTCCTCCTCCGGTGCCTCCCCCTCGCCGCGCTCCAAGCGTCGCCGCACCGACCGCTATGCGCTCGGCTTCGAGTTCGCTCCACGCTCTGCGCCCTCAGCTCCGGCCCCGCGCACGACGCCTGAGTGGACGGAGGAGTCCACCTTCGCGCTCCTCGACGCCTGGGGCGAACGCTTCGCCTGCGACGGCCGCCGCAGCCTCAGCGCCGACGAGTGGCTCGAGGTTTCCCGCATCGTAGCCGCCGCCGCCTCCCGCCCCGCG…	1044
15	TuGT-15	TuG1812G0300003172.01.T01	ATGGACGGGAAGCTGCCGCCGCCCAACCCCAACCTCCCGTACCGGGAGGACTGCTGGAGCGAGGGCGAGACGGCCGCCCTCGTCGACGCCTGGGGGTCGCGGTACATCGACCTCAACCGCGGCAGCCTCCGCCAGCCGCAGTGGCGCGAGGTCGCCGACGCCGTCAACACCCGCCCGGGGGCCTCCGCGCGCCGCCGGCCCCCGCGCACCGACATCCAGTGCAAGAACCGGGTCGATACCCTCAAGAAGAAGTACAAGGCCGAGCGGGCGCGGGGCGGGCCCTCCCCCTGGCCCTTCTACCGCCAGCTCGACGTCCTCGTCGGCCCGACCCTCTCGGCCGCCGCCGCCAAGAAGCCCTCCCCGCCCCGCGCGCTTCCCATGCTGCGGAGGCGCATGTCG…	960
16	TuGT-16	TuG1812G0400000240.01.T01	ATGGACACGAAGGGATCCGGCGCGCATAGAGAAGGAGAGGAGACCGGGAACACCATGGCCGGCAACGTCGGCGCCGGCGCCATGACGGTGGCAAGGGAGTACCGGCGGGGGGACTGGACGCTGCCGGAGACAATGCTGCTGATCGAGGCCAAGAAGCGGGTGCACGAGGAGCGGCACCCGGCGGACCTGGGCCTGGCGCGCTGGCGGTGGGTGGAGGACTACTGCTGGCGCGCCGGGTGCCGGCGCAGCCAGAACCAGTGCAACGACCGGTGGGACAACCTCATGCGGGATTACAAGAAGGTGCGCGCGTACGAGCACGCCGGCGCCGCAGCGGAGGCGCCGAGCTACTGGGAGATGGCGAGGGCGGAGAGGAAGGCGAGGTACCTCCCCTCCAACCTC…	570
17	TuGT-17	TuG1812G0400002307.01.T01	ATGCATTGGAGCGACGAGGAGACGTCGGTTCTCGTCGACGCTTGGGGCCCGCTGTACCTCGGCCGCAACCGAGGCTCCCTCAGCATGGAGGAGTGGGACTCCGTGTGCAGAGCCGTCGACGCACACCACGCCGCCGCCGGGCTCGACTTCAGCCGCAACCCCGCCGGCTGCAAGAGGCGCATCTCTGCACTCCAGGCTCGGTACACGGAGGAGGCCGCCAAGGAGCAGCCGACGTCGGCGTGGCGCCACTTTGCTCACCTCCGGGCGTTCCTGGCCGACCCCAGCGGCGGGCCTCCGGGCTTCGGCGCCAAGAAGCCGGGGGCGTCCGTGAAGAAGGAGAAAAAGAAGGTGGAGGAGGCGAGTGGATCGGTCGGCACGACCAAGGTCCCGGCGAAGCGC…	696
18	TuGT-18	TuG1812G0400002308.01.T01	ATGTCCGCCATCGCGCACCGCCGCCGCCGCCCCGCGCCGGCCCCGCCCGCGTGGACCCCGGAGCCCTGGAGCGACGGCGAGACGGCCGCGCTGCTCGAGGCCTGGGGCCCGCGCCACCTCCGCGCCGGCGGCGGCCCCCTCCGCACCTCCGACTGGCGCGCCTGCGCCGCCGCCGTCACCGCCCGCCGCGCCGCCGACGGCCGCGCGCCGCGCACCGTCGACCAGTGCAAGAACCGCATGGACTACCTCAAGAAGCGCCTCCGGGCCGACCGCTCCAGGCCCTCGTCGCCGCCGCCGCTCTCCGGCTCCCTCCGCCGCCTCGCCAAGCTCCTCCGCCAGGCCCCCTCCGTCCCGCACCGCCTCGCGCCCAAGGTCCAGCGGGAGGACCGCCAGGACGAC…	816
19	TuGT-19	TuG1812G0500001336.01.T01	ATGGAAGGCAATAACCTGCCACCTGGAAACTTTATGCAAGGAGCAACTTATGGCAGTTCAGACTTGCACCGGAATCCCATGCAAATGCACGGTCCAAGCTCCGGTAATCAGGGCTTCAACCACTCTCAGATACCTGGCAAATTCCCCATGCCTATGAACCAGGTTACAGATTCTGACCACTTGTCGGAATTTCAATTCAGAGGACAAAGGAAGGCTGATCACCACCAGGTCCACCATCACCACTATCACAAGAAGGACTCCATGAGCGATGATGAGGAGCATGGTCTGAACGAGGATACCACTGATAGCCACAGCAGCAAGGGAAAGAAGGGCTCAGCATGGCAGCGGATGAAGTGGACGGATTCAATGGTTAAGCTTTTAATTACTGCAGCGTCCTAC…	1311
20	TuGT-20	TuG1812G0600002076.01.T03	ATGGTCGCGCTCGCCTCCCTCTCTTCTCTGTGCCTCTGCGGCTCCGCTCGCCGCCGTTCTGCCTCCGCACCCACCTCCATATCATGCTGTGTGCTCGCAACTCCCTCCGGCAGAGGGTCTCATGAATCTAGAATACCCCGTAGAAGGTTCCGGAGAACCGAGGGTGCTACTAAGAGCATGGAAGATTCAGTCAAGCGAAAGATGGAGCAGTTCTACGAAGGGGTGGATGGTCCGCCCCTCCGGGTCCTCCCAATCGGCGGCCTTGGGGAAATCGGCATGAATTGCATGCTCGTCGGGAACTATGACCGTTATATCCTGATTGATGCAGGGGTTATGTTCCCAGACTACGACGAGTTTGGTGTGCAAAAGATTATTCCCGACACAACTTTCATCAAGAAA…	2556
21	TuGT-21	TuG1812G0600002690.01.T01	ATGCAGCATCCCGAGCAGGGTGGCGCCGGGTACCCCTACGGGCCGCCGCTTACGGGGATGGCCCCGTTGTTGCCGCAGCCGGCATCCGCGGCCGTGCCTGTCAGCAGCATCCCGTCTCCGACGCCGTCGCCGATGCAGCCGCAGCCGCAGCCAGCGGGGACGAGCTTCGACCAATTGCCAGCCGCGCGTGTCAGCAGCATCCCGTCTCCGACGCCGTCGCCGTCGCCGATGCAGCCGCCGCCGCAGCCAGCGGGGACGAACTTCGACCAATTGCCGTCCGCCGGCGCCGTCAGCTTCCACGACGACGAGAACACGCCGGTCGACGGCGGAAGCGGCAGGAGCGGCGGCGACGCGGGGGCGGGAGGGTCCGGCAGCCGGTGGCCGCGGGAGGAGACGGTG…	2004
22	TuGT-22	TuG1812S0000642600.01.T01	ATGGAAGGCAGCAACCTACCTACTGGAAACATGATGCAAGGAATTCCTTATAGTGGTATGAATGTGCACGGTAGCTCCATGCAAATGCATGCTACAAACTCAGGAAAACAGCTATTCAACCAATCTCAGATGCTAGGGAGTTTCGCAATGCCTATCAACAGGGCTACAGCGCCTGATAACCCTGGATTTCAATTTGGAGAACATGAAAAAAAGGATCACCACCACCACCACCAGCAGCAGCAGCACAGTCATTACTATAAGAACTCCATCAGTGATGAGGAGGAGCATGATATGACCGAGGATGTTACTGATACCCAGAATGACAAAGGCAAGAAGGGTTCAGCATGGCATCGGATGAAGTGGACAGGTTCCATGGTTAAACTTTTGATTACCGCAGCA…	1320

## Sheet: Ae. tauschii
Table S2. Coding sequences of trihelix genes in Ae. tauschii
No.	Gene name	ID	Sequence	Length (bp)
1	AetGT-1	AET1Gv20177700.3	CTTCCCCCACTTTGCTCCGCTTTCCCGTCCACCGCCCCACCGCCACCACCGGCCATGGATCCCTTCCACCACCTCAACACCGCCTTCTCCAACCCCTACCACCCGCTCCTCTCCTCCTCCCCTCCCCACCCCTACCACCCTCCGCCCCCTCTCCCGCCTCCGCCCGCCGCCGACCCGCCCGAGCGGGAGCGCCTGCCGCAGTGGTCGCACGCCGAGACGGCCGCCTTCCTCGCCATCCGCGCCGACCTTGACCACTCCTTCCTCTCCACCAAGCGCAACAAGGCCCTCTGGGAGGCCGTCTCCGCGCGCCTCAACGCGCAGGGCGGATTCGCGCGCACCCCCGACCAGTGCAAGTCCAAGTGGAAGAACCTCGTCACCAGGTTCAAGGGCACGGCCAGC…	1014
2	AetGT-2	AET1Gv20426100.2	CAGCAGCAACCGCAGCATCAGGGTGGAGGCCCGGGACAGCAGTTCGGCCTGCATCCCCCAGAGATGCCGCCATTCTCGCCGTCCAGGAGCACCGGCCAGCAGCGGATCTCGATGGCCGAGGCGCCCTCGCCCATCAGCAGCCGCCCGCCGGCGCCTGGGCCGCCGCCGCCTCAGCAGCAGCAGCTCAACAACGAGCTAGCAGGTGCCGGCGCTGTGGGCTGCGACGAAGAGGCGCTCGCGGCCGGCGAGGAAGGCTTGGGCGGCGGCGCTGGAGGAAACCGGTGGCCGCGGCAGGAGACCCTGGCGCTGCTCAAGATCCGGTCGGACATGGACGCCGCCTTCCGGGACGCCACCCTCAAGGGCCCACTCTGGGAAGAGGTCTCCAGGAAGCTGGCCGAG…	2463
3	AetGT-3	AET1Gv20544800.3	ATGTCCTCCTCCTCGTCGCTCAAGCAGGACGACGTCCCCTCCTCCCCGGAGCTGCCCCCGCCGTGCTGGACGCACGAGGAGACCCTCGCGCTCATCGAGGCGTACCGCGACAAGTGGGAGGCGCTCAAGAAGGGCAACCTGCGGGCCGCGGACTGGGACGAGGTCGCCGGCGCCGTCACCGCCCGCTGCGGGAGGTTCCCCACCGCCACCTACAAGTCCGGCGTGCAGTGCCGCCACAAGATCGAGAAGCTCCGCAAGCGGTACCGCGCCGAGCGCACGCGCTCCATGGGGCGCTCCAAGGGGCCCAAGTGGCCCTTCTTCCCGCTCCTCCACGACCTCGCCGGCGGCGGGGTGCCCGACGCCAGCCCCAACCCCATCATCAAGATCAAGCCCAGGGGA…	846
4	AetGT-4	AET1Gv20805700.1	CAAACAATCTCCCTAAATCACAGTGCAGCAGCCTCTGGTTCGTCTCAGTTCAGTTCGCCTGACATGCCCAGCAGCAAAGCGAGCCCGGGCGCCCGCGGGCCATGGAGCGACGGCGAGACGTCGGCTCTCGTGGACGCCTGGGGCCCGCTGTACCTCCGCCGCGACCCAGACCCCCTCGGCGTGGAGGACTGGCGCGTCGTGTGCAGCGCCGTCAACGCCCAGCGCGCCGCCGAAGGTTGCCGCTTCAACCGCACCCTCGTCCAGTGCCAGAAGCGCGTCTACACTCTCAAGGACCAGTACATGAAGGAGCTCGCCAAGGGGCGGCCGGCGTCGGGGTGGCGCCACTTCGCCCGGCTCCGGGCCTTCCTGGCCGCCTCGCCTCCTGGCTTCGTTGGCAAG…	435
5	AetGT-5	AET1Gv20943300.1	ATGGAGCTGAGGGAGATGGCCGCGGCGGCGGCGGCGGCTGCGTCGGCGGGAGGAGGAGGAGGCGGCGGTGGGGGAGGGGGCGGGGGCGGCAGGCTGCCGCCGCCCAACCCCAACCTGCCCTACCGCGAGGACTGCTGGAGCGAGGGCGAGACGGCGGCGCTCGTAGGCGCCTGGGGCAGCCGCTACGTCGACCTCAACCGCGGCAACCTGCGCCAGAAGCAGTGGCAGGAGGTCGCCGGCGCCGTCAACTCGCGCCGCGGGGCCGCCGCGCGCCGCCGCCCGCCGCGCACCGACGTCCAGTGCAAGAACCGCGTCGACACGCTCAAGAAGAAGTACAAGGCCGAGCGCGCCCGCGGCGGGCCCTCCGCCTGGAACTTCTACGGCGAGCTCGACCGCCTC…	1059
6	AetGT-6	AET1Gv21027600.1	ATGGACCGCAGTAACCTACCTCCTGGAAACACGACGCAAGGAACTCCTTATGGTAGTTTGAATGTACATGGTAACTCCATGCAAATGCATGCTCCAAGCTCAGGAAAACATCTATTCAGCCAATCTCAGATGCCAGGGAGTTTCACAATGCCTATCAACCGGGCTACAGAACATGATAACCCCGGATCCGGATTTCAGTTTGTAGAACATGGAAAGAAGGATCACCAGCAGCAGCAGCAGCAGCAGCAGCACAACCATCTCATAAAGAACTCCATCAGTGATGACGAGGAGCATGATATGACCGAGGATGCTACTGATGCCCAGAGTGGCAAGGGCAAGAAAGGCTCAGCATGGCATCGGATGAAGTGGACTGGTTCGATGGTTAAGCTTTTGATTACC…	1335
7	AetGT-7	AET2Gv20652600.7	CCACACCTCCCTTCCCTCCACACTTGTTACCTCGCCGTTGCACCGGCGCGCTCCGAGAGGGGACGAGGTCGCCGTGCGTGCGGCGGCATGTCTAGCGCCGGTGATCCCGGCGGCGGGATCGCAGGGCCTGGGCGCGCGGCGCGGCTGCCGCGGTGGACGCGGCAGGAGATACTGGTCCTCATCGAGGGGAAGCGGGTGGTGGAGGTACGCGGGCGCGGCAGGGGCAGGGGAGCAGCGGGCGGAGCGGCCGCGGAGCCGACCAAGTGGGCGGCTGTGGCGGAGTACTGCCGGCGGCACGGCGTGGAGCGGGGCCCCGTGCAGTGCCGGAAGCGGTGGAGCAACCTCGCCGGCGACTACAAGAAGATCAGGGAGTGGGAGCGCTCGCTGCCGTCCTTGGCG…	1143
8	AetGT-8	AET2Gv20712400.1	ATGGACGACGACGACAACTCCCCGTCGCCCTCCCTCTCGCCGGCCTCCTCCTCGCCGCTCCCGGTCGCCTCCGCGCTCCCCGTCGCCGACCCCGTCACCGTCGCCTCCGCGCCGCCCGGCGGCCCCCTGACGCTCGCGCTCCCGATCCAGAAGCACGGGTCCTACCCCAGCCACGGCGGCGGCGGGGGCGGGGGCGGGGGCAGGGAGGATGCGTGGAGCGAGGGCGCCACCTCCGCGCTCATCGACGCCTGGGGGGAGCGCTTCGTCGCGCTCGGCCGCGGCAGCCTCCGCCACCCCCAGTGGCAGGAGGTCGCCGAAGCCGTCTCCTCCCGGGACAACTACTCCAAGGCCCCCAAGTCCGACGTGCAGTGCAAGAACCGCATCGACACGCTCAAGAAG…	1242
9	AetGT-9	AET2Gv20774300.2	ATGCTCCTCGCCGGGCCGCAGCCCCCTACCCCGCCGCTGCTGCTCCCGGAGAGCAGCGGCGAGGACGGCGGCGCCCACGACCACGACTCCTCCTCGCGGGCCTCGGCCCCGAAGAAGCGCGCCGAGACCTGGGTCCAGGACGAGACGCTCAGCCTCATCGCGCTGCGCCGTGAGATGGACAACCACTTCAACACCTCCAAGTCCAACAAGCACCTCTGGGAGGCCATCTCCGCCAAGATGCGGGAGCAGGGCTTCGACCGCTCCCCGACCATGTGCACCGACAAGTGGCGCAACCTCCTCAAGGAGTTCAAGAAGGCTCGCAGCCACGCCCGCAGCAGCGCCGGCGCCGGCGGGAACGGCTCCGCCAAGATGGCCTACTACAAGGAGATCGACGACCTG…	1086
10	AetGT-10	AET2Gv20869300.5	ATGCAGCAGCAGCAGCAGCGGCACCAGGGTGGCGCGTCTCAGTACGGGGCGCCGGCGCCGGCGGACATGGGGCCGTTCTCCGCGCAGCAGGCTCCGGGCCCGGTGCCGCTGAGCGTCCGGCCGCCGCCACCGACGCAGCAGCAGCAGCAGCAGAACTCGCAGCCGAGCTACGATGAATTGGCCGGCGCGTCGGGCGCCGGCGGAAGCGGCTTTCCCGACGACGACATGCTGGGCGACTCCGGCGGGCACAGCGGCGGCGGGCTGGGGTCGGGCGGCAACCGGTGGCCGCGGGAGGAGACGCTGGCCCTCATCAGGATCCGGTCGGAGATGGACACCACCTTCCGCGACGCCACCCTCAAGGGCCCCCTCTGGGAGGAGGTCTCCAGGAAGCTTGCGGAG…	2238
11	AetGT-11	AET2Gv20872600.1	ATGGCCCCGCCTTCTCCCCCCGCCCACGCGGCCCGGCGCGTGCCGCCCCCGTGCTGGACCCCCGAGGAGACCGTCGCGCTCGCGCGCGCCTACACCGCGCGCCGCCTCGCCGTCGGCCGCGCCCACCTCTCCTCCGCCGACTGGGCCGCCGTCGCCGCGGCCGCCACCCCGTCCAAGACCGCCAGGCAGTGCCGCCACAAGGTCGAGAAGCTCCGCCGCCGCCTCCGCTCCAAGCGCCGCCGCCCCTGCCCCATCCTGGACGGCATAGATCTGCTCGACGACCCTTCGTCGTCCCCCTCCCGCTCCCACTCCCCGTCCCCGCCGCCGCCCGCCTCCCCGCTTCCCCCCTCTCCCTCCCCACCCAAGAAGAGGAAGCGGCCCGATCCCGATGAAGAAGGG…	591
12	AetGT-12	AET2Gv21201400.1	ATGTCGGCGTCGTCGGACCCCTCGCCGTCCTCCTCGGCTGCGGCGGCGGCGTCGGCGTCCCCGCTCGCCGCCTACCACGCGCACCCGCACCACCCCCACCACCACCTGCACCTCTCCACGCCCCCGCACGCGTACCCGCCCGCGGCGCCGCCCCCTTCCCCGGCGTCCGCGCCCAGGGACTACCGCAAGGGCAACTGGACGATGCACGAGACGCTCATCCTCATCACCGCCAAGCGCCTCGACGACGACCGCCGGGCCGGCGGGGGCGCGGGCGGCGTGGCCATGGCGGGCCCGTCCTCGCCGCCCACGCCGCGCTCCGCCGAGCAGCGCTGGAAGTGGGTGGAGAACTACTGCTGGATCAACGGCTGCCTCCGCAGCCAGAACCAGTGCAACGACAAG…	807
13	AetGT-13	AET3Gv20255700.1	ATGGAGAGGGTTGACGGAGGAGCGGGGCTGGGTGCGCGTGGGTCTGCGGCGGCGATGCTGGGCATGGAGATGCACCTCGTCCACCAGCCGCAGCCGCAGATCCACGCGGCCTCCTCGTTCCAGCAGCCGCCGGAGCACCTCCACCATGCCAACGGCGGCGGCTTGCAGGTCCAGCACCACCAGGCCATGCCGGTGAGGCAGCAGCACCCGCAGCCGCCGTACGCGGCTTATGTGGCGCCGCCGTCGAGGGCGGTCAAGGCGCATGAAGAGGAGGAGATGGGCAACGGCGTCGGGAATGGCGGCGGCGTCGTGCAGCAGCCGAGGGCGGGGGCGGGGGCGGGGGCGGCGGGGTGCCCGTGGTCCCGGATGAAGTGGACGGACGCGATGGTGCGTCTGCTC…	1617
14	AetGT-14	AET3Gv20256000.1	ATGGAGAGGGTTGACGGAGGAGCGGGGTTGGGTGCGCGTGGGTCTGCGGGGGCGATGCTGGGCATGGAGATGCACCTCGTCCACCAGCCGCAGCCGCAGATCCACGCGGCCTCCTCGTTCCAGCAGCCGCCGGAGCACCTCCACCACGCCAACGGCGGCTTCCAGGTCCAGCACCACCAGGCCATGCCGATGGGGCAGCAGCACCCGCCACCGTCGTACGGGGCTTACGTGGCGCCGCCATCGAGGGCGGTCAACGCGCATGAAGAGGAGGAGATGGGCAACGGCATTGGCGCCGTGCAGCAGCCGGGGGCGGGGGCGGCGGGGTGCTCGTGGTCCCGGATGAAGTGGACGGATGCGATGGTGCGCCTGCTCATCGCGGTGGTGTACAACGCCGGGGAA…	1458
15	AetGT-15	AET3Gv20600800.1	ATGGACCACGACGCCGCCGCCGCTTCCCCGTCTGCCTCGCCCTCCTCCTCCGGTGCCTCCCCCTCGCCGCGCTCCAAGCGTCGCCGCACCGACCGCTATGCGCTCGGCTTCGAGTTCGCTCCGCGCTCTGCGCCCTCAGCTCCGGCCCCGCGCACGACGCCTGAGTGGACGGAGGAGTCCACCTTCGCGCTCCTCGACGCCTGGGGCGAACGCTTCGCCTGCGACGGCCGCCGCAGCCTCAGCGCCGACGAGTGGCTCGAGGTCTCCCGCATCGTAGCCGCCGCCGCCTCCCGCCCCGCGGGATACTTCTCCGAGTCGCAGTGCCGCAACCGCATCGACACCCTCAGGAAGATGTTTCGGAAGGAGAAGGAGAGGTCCCGCCTGGCTGCCCACCGCTCC…	951
16	AetGT-16	AET3Gv20649300.1	ATGGACGGGAAGCTGCCGCCGCCCAACCCCAACCTCCCGTACCGGGAGGACTGCTGGAGCGAGGGCGAGACGGCCGCCCTCGTCGACGCCTGGGGGTCGCGATACATCGACCTCAACCGCGGCAGCCTCCGCCAGCCGCAGTGGCGCGAGGTCGCCGACGCCGTCAACACCCGCCCGGGGGCCTCCGCGCGCCGCCGGCCCCCGCGCACCGACATCCAGTGCAAGAACCGGGTCGATACCCTCAAGAAGAAGTACAAGGCGGAGCGGGCGCGGGGCGGGCCCTCCCCCTGGCCCTTCTACCGCCAGCTCGACGTCCTCGTCGGCCCGACCCTCTCGGCCGCCGCCGCCGCCAAGAAGCCCTCCCCGCCCCGCGCGCTTCCCATGCTGCGGAGGCGCATG…	957
17	AetGT-17	AET3Gv20978400.3	ATGATGTCTGCCAACGGCGACTCTCCGGCCGGCGCTGCCGTGACGACGCCGAGGTCGCGGCTGCCGCGGTGGACGCGGCATGAGACTTTGGTGCTGATCCAGGCGAAGCGCGTCACGGAGCAGCGGGCCGCGCAGCCGGTGCGGCTCAAGTGGGCGGTGGTGTCGGCCTACTGCCGGCGGCACGGCGTGGAGCGCGGGCCCATGCAGTGCCGCAAGCGCTGGGGCAACCTCTCGTGGGACCTCAAGAAGATCGTCGCCTGGGAGAAGAAGCACGCCGCCGCCGCCGCCACGGGCGACGCGGACTCGGCGGCGCCGGAGCGCGAGTCGTTCTGGGACATGCGCGGGGAGCAGCGGCGCGCCAGGCAGCTGCCGTCGTCGTTCGACCGGGAGGTCTACGAC…	879
18	AetGT-18	AET4Gv20029000.3	ATGGACACGAAGGGATCCGGCGCGCATAGAGAAGGAGAGGAGACCGGGAACTCCAACGCCGGCGCCATGACGGTGGCGAGGGAGTACCGGCGGGGGAACTGGACGCTGCCGGAGACAATGCTGCTGATCGAGGCCAAGAAGCGGGTGCACGAGGAGCGGCACCCGGCGGACCTGGGCCTGGCGCGCTGGCGGTGGGTGGAGGACTACTGCTGGCGCGCCGGGTGCCGGCGCAGCCAGAACCAGTGCAACGACCGGTGGGACAACCTGATGCGGGACTACAAGAAGGTGCGCGCGTACGAGCACGCCGGCGCCGGAGGGGAGGCGCCGAGGCCGAGCTACTGGGAGATGGCGAGGGCGGAGAGGAAGGCGAGGTACCTCCCCTCCAACCTCCTGCGCGAG…	999
19	AetGT-19	AET4Gv20237100.2	ATGGAAGGCAGCAACCTACCTACTGGAAACATGATGCAAGGAATTCCTTATAGTGGTTTGAATGTGCACGGTAACTCCATGCAAATGCATTCTTCAAGCTCAGGAAAACAGCTGTTCAACCAATCTCAGATGCTAGGGAGTTTCGCAATGCCTATCAACAGGGCTACAGCGCCTGATAACCCTGGATTTCAATTTGGAGAACATGAAAAAAAGGATCGCCACCACCACCACCAGCAGCAGCAGCAGCACAGTCATTACTCTAAGAACTCCATCAGTGATGAGGAGGAGCACGATATGACCGAGGATGTTACTGATACCCAGAATGACAAAGGCAAGAAGGGTTCAGCATGGCATCGGATGAAGTGGACAGGTTCCATGGTTAAACTTTTGATTACCGCA…	1323
20	AetGT-20	AET4Gv20502700.5	GCCATCGCCCACCGCCGCCGCCGCCCCGCGCCGGCCCCGCCCGCGTGGACCCCCGAGCCCTGGAGCGACGGCGAGACGGCCGCGCTGCTCGAGGCCTGGGGCCCGCGCCACCTCCGCGCCGGCGGCGGCCCCCTCCGCACCTCCGACTGGCGCGCCTGCGCCGCGGCCGTCACCGCGCGCCGCGCCGCCGACGGCCGCGCGCCGCGCACCGTCGACCAGTGCAAGAACCGCATGGACTACCTCAAGAAGCGCCTCAGGGCCGACCGCTCCAGGCCCTCGCCGCCGCCGCCGCTCTCCGGCTCCCTCCGCCGCCTCGCCAAGCTCCTCCGCCAGGCCCCCTCGGTCCCGCACCGCCTCGCGCCCAAGGTTCAGCGGGAGGACCGCCAGGACCACGAGGAG…	729
21	AetGT-21	AET4Gv20502900.1	ATGCACTGGAGCGACGAGGAGACGTCCGTTCTCGTGGACGCTTGGGGCCCGCTGTACCTCGGCCGCAATCGAGGCCCCCTCAGCATGGAGGACTGGGACTCCGTGTGCAGCGCCGTCGACGCACACCACGCCGCCGCCGGGCTCGACTTCAGCCGCAACCCCGCCGGTTGCAGGAGGCGCATCTCTACACTCAAGGCTCGGTACACGGAGGAGGCCGCCAAGGGGCAGCCGACGTCGGCGTGGCGCCACTTTGCCCACCTCCGCGCCTTCCTGGCCGATCCCAGCGGCGGGCCTCCGGGCTTCGCCGCCAAGAAGCCGGGGGCGTCCGTGAAGCAGGAGAAAAAGAAGGTGGAGGAGGCGAGTGGATCGGTCGGCACGACGAAGGTCCCGGCGAAGCGT…	585
22	AetGT-22	AET4Gv20881800.7	GCGCCCTCGCCCATCAGCAGCCGCCCGCCCGCGCCGGCTCCGGCGCCAGCACAGCAACACCAGCACCAGCAGCAGATGGACGAGCAGCACGGGGGGGCCGCGGTGAGCGGGTCTGGCTCGGGGAGCGTGGACGGCGGCGAGGAAGGCGAGCGCGGCGGGTCGTCGTCGGCGGCGGGCGGCAACCGGTGGCCGCGGCAGGAGACGCTGGCGCTGCTCAAGATCCGGTCCGAGATGGACGCCGCCTTCCGGGAGGCCGCCCTCAAAGGCCCGCTATGGGAACAAGTCTCCAGGCGGCTGGCGGAGATGGGGCACACGAGGAGCGCCAAGAAGTGCCGCGAGAAATTCGAGAACGTCGACAAGTACTACCGCCGCACCAAGGACGGCCGCACCGGCCGTGGC…	1806
23	AetGT-23	AET5Gv20339300.7	ATGGAAGGCAATAACCTGCCACCTGGAAACTTTATGCAAGGAGCAACTTATGGCAGTTCAGACTTGCACCGGAATCCCATGCAAATGCACGGTCCAAGCTCCGATAATCCGGGCTTCAACCACTCTCAGATACCTGGCAAATTCCCCATGCCTATGAACCAGGTTACAGCTTCTGACCACTTGTCGGAATTTCAATTCAGAGAACAAAGGAAGGCTGATCACCACCAGGTCCACCACCACCACTATCCCAAGAAGGACTCCATGAGCGATGATGAGGAGCATGGTCTGAACGAGGATACCACTGATAGCCACAGCGGCAAGGGAAAGAAGGGCTCAGCATGGCAGCGGATGAAGTGGACTGATTCAATGGTTAAGCTTTTAATTACTGCAGCGTCCTAC…	1329
24	AetGT-24	AET5Gv20837200.1	ATGGACGGCCTCCCCGACGCGGCGCCGCCCGCGCCGACGCCGCAGCAGCAGCCGAAGCGGGACGAGTGGAGCGAGAGCGGCATCTCGCGCCTGCTGGAGGCCTACGAGGCCAAGTGGCTGCTCCGCAACCGGGCCAAGCTCAAGTGGAGCGACTGGGTCGACATCGCCCACGACGTCTCCGCCCACTGCTCCTCCTCCGACCACGCGGCCTCCAAGCCCGGCGCCGCTGCCGGGGGCACCGCCAAGACGCCCAACCAGTGCAAGAATAAGGTCGAGTCCATGAAGAAGCGCTACCGGGCCGAGTCCGCCGCCGCCACGCGCGCCGGAGTAGCCGGGGCGGCCAGCGCCTCCGGTGGCCCGTCGTGGCGCTTCTTCGGCCGCATGGACGGGCTGCTCAAG…	1050
25	AetGT-25	AET5Gv21026100.2	AACCCGTCGGTGCGCGCCCCCAGGCTGCCCCGCTGGACGCGGCAGGAGATACTGGTGCTCATCGAGGGCAAGCGCATGGTTGAAGTCCGCGGCGGCGCGCGCGGCGGGAGGGGGCGCCTGGCGGCGGCGGCGGCCGGGGCAACCGGGGAAGGGGCGGCGGCGGCGCTGGAGCCCAAGTGGGCCGCGGTCGCGGAGTACTGCCGGCGGCATGGCGTGGAGAGGGGGGCCGTGCAGTGCCGGAAGCGGTGGAGCAACCTCGCTGGGGACTGGAAGAAGATAAAGGAGTGGGAGCGGGCGGCCGCCGGCGCGCGGGAGCCCTCGTTCTGGGCCATGCGCAACGACGCGAGGCGGGAGCGCCGGCTCCCTGGGTTCTTCGACCGCGAGGTGTACGGCATACTC…	504
26	AetGT-26	AET6Gv20028000.2	ATGCAGTCCGGGTACGGCGGGGTGTCGGAGTTCCAGCAGTTCATCATGGACGGCGGCTTCGCCATGGCGGCCGCGCCGCAGCAGCAGGCGCAGGCGGCTGCGGCTGCGGCGGCGGCGGCGGCGGGGGGGCAGGAGCTGGGCGCGCCGTTCAGGTACCAGCCGCTGCACCACCACGCGATGCAGCACCATCACCAGCAGCAGCAGCAGCACCCGCCGCAGATGCCGCCCCACTTCGCGCACTTCGGCGTGGCGCCCGCGGCGGCGGCGGCGGCCGGCGGGATTCCGTTCACGCAGCAGTTCCTGAACCACCAGGCGGCGGCCGCCGGGCACCACCACCAGCAGCAGCACCACCTCCAGCTCTTCCACCACGAGCAGCAGCAGCAGCAGCAGCATCACAAG…	2256
27	AetGT-27	AET6Gv20528800.1	ACCTCAACGCTGATCGACGCCTGGGGTGAGCGCTTTGTCGCGCTCGGCCGCGGCAGCCTACGCCACCCGCAGTGGCAGGAGGTTGCCGAGGTCGTCTCCTCCCGCGATGGCTACTCCAAGCCGCCCAAGTCCGACGTCCAGTGCAAGAACCGTATCGACACCCTCAAGAAGAAGTACAAAGTCGAGAAGGCCAAGTCGGACTCCTCATGGCCATTCTTCGACCGCCTTGACTTCCTCCTCGCCCCAGTCCAGAAGCTCCTGGGCAATTCTGGCGGGGCAGCAGGAAATTCTGGCTCCTCCAATCCCAGCAACCGGAGCACCGCACCTATGGCCCCGCGTGTCAACTTCCCTCAGCGCACCCGCACGGCCTTTCCCTCGTCAGGTATGAAGCGGAGGCTG…	1047
28	AetGT-28	AET6Gv20536500.4	GCCCGCGCCGCCGCCATGGTCGCGCTCGCCTCCCTCTCTTCTCTGTGCCTCTGCGGCTCCGCTCGCCGCCGTTCTGCCTCCGCGCCCACCTCCATATCATGCTGTGTGCTCGCAACTCCCTCCGGCAGAGGGTCTCATGAATCTAGAATACCCCGTAGAAGGTTCCGGAGAACCGAGGGTGCTACTAAGAGCATGGAAGATTCAGTCAAGCGAAAGATGGAGCAGTTCTACGAAGGGGTGGATGGTCCGCCCCTCCGGGTCCTCCCAATCGGCGGCCTTGGGGAAATCGGCATGAATTGCATGCTCGTCGGGAACTATGACCGTTATATCCTGATTGATGCAGGGGTTATGTTCCCAGACTACGACGAGTTTGGTGTGCAAAAGATTATTCCCGACACA…	2571
29	AetGT-29	AET6Gv20625900.6	ATGCAGCCCCAGCCGCAGCCAGCGGGGACGAACTTCGACCAATTGCCAGCCGCGCGTGTCAGCAGCATCCCGTCTCCGACGCCGTCGCCGATGCAGCCGCAGCCGCAGCCAGCGGGGACGAACTTCGACCAATTGCCGGCCGCCGGCCCCGTCAGCGGCGGCGGCAGCGGCGCCGTCAGCTTCCACGACGACGAGAACACGCCGGTCGACGCCGGAAGCGGCAGAAGCGCCGGCGACGCGGGGGCGGGAGGGTCCGGCAGCCGGTGGCCGCGCGAGGAGACGGTGGCGCTCATCAGGATCCGGTCGGAGATGGACGGCGCCTTCCGGAACGCCGCCCTCAAGGCCCCCGTCTGGGAGGAGGTCTCCAGGAAGCTTGCGGAGCTGGGCTACCGCAGGAGC…	1644
