# Supplementary material for: Genome-wide identification and expression profiling of trihelix gene family under abiotic stresses in wheat
Source: BMC Genomics. 2019 Apr 11;20:287. doi: 10.1186/s12864-019-5632-2 (PMC6460849; doi:10.1186/s12864-019-5632-2)
Supplement: Supplementary file 1 — Table S1. Characteristic features of trihelix genes in wheat and its relatives. Table S2. Coding sequences of trihelix genes in wheat and its relatives. Table S3. Amino acid sequences of trihelix proteins in wheat and its relatives. Table S4. Syntenic relationships of trihelix genes between wheat and its relatives. Table S5. Expression data of wheat trihelix genes for tissue-specific expression profile analyses. Table S6. Differential expression of wheat trihelix genes under cold and drought stresses. Table S7. Primers for qRT-PCR. [file 12864_2019_5632_MOESM1_ESM.zip › Additional file 1 Table S3.xls]

## Sheet: wheat
Table S3. Amino acid sequences of trihelix proteins in wheat
No.	Protein name	ID	Sequence	Length (aa)
1	TaGT-1	TraesCS1A02G176700.2	MQQQQQQPQHQGGGPGQQFGLHPPEMPPFSPSRSTGQQRISMAEAPSPISSRPPAPGPPPPQQQLNNELAGAGAVGFDEEALAAGEEGLGGGAGGNRWPRQETLALLKIRSDMDAAFRDATLKGPLWEEVSRKLAEEGYRRNAKKCKEKFENVHKYYKRTKDSRAGRNDGKTYRFFRQLEAMQSTSGVTAAPMASAPPPATAVGVPGVVGPTALRPLAEPPPVGAAAAATAGLPTPVVVGNLSFSTSNTEEYSDEDDSDDEGTDDMGGGADERGKRKRTSEGGAAAGSGGEAGSGKMMRFFEGLMKQVMERQEAMQQRFLEAIEKREQDRMIREEAWRRQEMARLAREQEILGQERAMAATRDAAVLSFIQKITGQTIPMPSIAAQAITFMPPPPPSQP…	818
2	TaGT-2	TraesCS1A02G216300.1	MSSSSSLKQDDVPSSPELPPLAAPGIAAAAAAAAAAASSGGGGGGVGAGGGSGRRLPPPCWTHEETLALIEAYRDKWEALKKGNLRAADWDEVAGAVTARCGRFPTATYKSGVQCRHKIEKLRKRYRAERTRSMGRSKGPKWPFFPLLHDLAGGGVPDASPNPIIKIKPRGNATPASPSPVSSPSSEDAGRSRSLHGLISNGGGGSGLRFTIPKASRTKPGVPREARPDRDRGDDDPEAEAMAEVASALRAVGEGFLRMEERRLELSLQMEKERMESEMKRTQALLDAQQVFVEAFLGKQQPHHKKAKLVSSAAAMEED*	320
3	TaGT-3	TraesCS1A02G334300.1	MHSSKASSGARGPWSDGETSALVDAWGPLHLRRSPDPLGVEEWRVVCTAVNAQRAAEGCRFNRTLVQCQKRLYTLKDQYMKELAKGRPTSGWRHFARLRAFLADSPPGFAGKTPAASVKKEKAAKTRTASSVKKEEVEEESPGFPATMPATVKNEEVVGCGCELVGRARCCPGAVVTKLAEVYERVQMRRLNVEEKRMEKISCCSLGHKKMKIENPEETDGN*	223
4	TaGT-4	TraesCS1A02G392300.1	MELREMAAAAAAAASAGGGGGGGGGGGGGGGRLPPPNPNLPYREDCWSEGETAALVGAWGSRYVDLNRGNLRQKQWQEVAGAVNSRRGAAARRRPPRTDVQCKNRVDTLKKKYKAERARGGPSAWNFYGELDRLVGPTLAAAAATKKHPSSGPPGPHFALPLHPSAARRHPSPSSSPSPPPPMALPLPNYRRGAPLPAAAFIQQAAAAAAAISDSDDSGDLGDNNSNNSRRSPSRSVSSHSGGNNKRRRRSESSSGGDGGVGELARAIEAFAEMYERVESAKQKQSLEMERERINFMKQLEVKRMENFVEAHVKLARMKHAKKNGGSAANGTIGVELASSVAALPFLSNPAYL*	354
5	TaGT-5	TraesCS1A02G437400.1	MDRSNLPPGNTTQGTPYASLNLHGNSLQMHAPSSGKHLFNQSQMPGSFTMPINRATEHDNPGSGFQFVEHGKKDHHQQQQQHNHLIKNSISDDEEHDMTEDATDAQSGKGKKGSAWHRMKWTGSMVKLLITAASYTGEDPGADLGGGRRNITVMQKKGKWKAISKVMGERGCNVSPQQCEDKFNDLNKRYKRLTDILGRGTACNVVDNPALLDCMNNLSDKMKEDARKILNSKHLFYEMMCSYHNNNRVNLPEDLALQHSLQVALRCKEEHDPRRDASGDAEEDDHSADSDYEDHDEEHQAVHHSMRDPSMNKRMCHALDHGDAGFLTSSSNDGSGSLDPHGIALDINNGFTDGTNLSVVRKELASQAIELRKRRLQIEAQELEVTEQRLKWERFKRKK…	443
6	TaGT-6	TraesCS2A02G287600.2	MSSAGDPGGGIAGPGRAARLPRWTRQEILVLIEGKRVVEVRGRGRGRGAAGGAAAEPTKWAAVAEYCRRHGVERGPVQCRKRWSNLAGDYKKIREWERSLPSLAGKEVSFWAMRNDARRERRLPGFFDREVYDIIEGRGSGGGGIRDSGSNAAAVLAEVGEEEGKEKVVFDSGRASVAGDDGLFSSSSSSEEEDEETSTPAPAPAPVLPAAPYPPPSLAVAVPVPVPEKKTEAPTQGSSEQAGTAKGKQQEEIRITDEPPPPQGGQKRQRSDDAPGETADLQGKLVEILDRSSRMVAAQLEAQNINCQLDREQRKDQVSSLLGVLGKVADALYRIADKL*	340
7	TaGT-7	TraesCS2A02G291700.2	MASCDDDFGLLGDDAHPAPQPSAQPAPPQQAQGFCLVEASAAGSGAGPGPFAPAREEGNHSSDRGKASYHTKRRRDRPEEFSDGGEYCSYISGGGRKGRGGGVSSDYRKDREEWTDGAISSLLDAYMDRFEQLNRGNLRGRDWEDVAAAVTDGQGKSSGGKSVEQCKNKIDNLKKRYKVECQRIAGSASASLWPWYKQMEQIMGNSPSPGTPKPPPATNDDKPRQQQQHSNKRYPSSGTGHATTMVPYSRSTPLSNPKWKRVLLKIGGTALAGEAPHNVDPKVIMLIAREVQVACRHGVEVAILMGGRNVFCADSWVAATGTDRASTHPIGMMAAVMNAVLLQASLEKIGVETRVQTALMMQEVAEPYIRRRAIRHLEKGRVVIFGGTGAGTGNPLFTT…	505
8	TaGT-8	TraesCS2A02G313300.1	MDDDDNSPSPSLSPASSSPLPVASALPVADPVTVASAPPGGPLTLALPIQKHGSYPSHGGSGGGGGGGGGGREDAWSEGATSALIDAWGERFVALGRGSLRHPQWQEVAEAVSSRDNYSKAPKSDVQCKNRIDTLKKKYKIERAKPVSSWQFYDRLDVLLAPTYNQKPAAHPNGRNAVPTALRAGFPQRSRTPLMPASAPVKRRAPSPELSASSESSDGFPPEPALPAANGKRRRTDEGRVDGFSGGDRSQGMRELAQALRRFGEAYERVETAKLEQAAEIERQRLDFARELESQRVQFFLNTQKELSQGKSHISPAAAASHSQVGAATVGGSSRRMASAPDSTSRRMAPFPDARTSSNHHDRYRASDGSRHHHRPAVRPHYQYHENNMADSAAASDGE…	417
9	TaGT-9	TraesCS2A02G320100.1	MLLSGPQPPTPPLLLPESSGEDGGAHDHDSSSRASAPKKRAETWVQDETLSLIALRREMDNHFNTSKSNKHLWEAISAKMREQGFDRSPTMCTDKWRNLLKEFKKARSHARSSAGAGGNGSAKMAYYKEIDDLLKRRGKAAASPAGSGGGGGAAKSPTPTSKIESYLQFADKGFEDANIPFGPVEASHPLALTTADAVATNGVNPWNWRDTSTNGGDNQGTYGGRVILVKWGDYTKRIGIDGTAEAIKEAIKSAFGLRTRRAFWLEDEDEVVRSLDRDMPVGVYTLHLDNGITIKLCTFEDADRMTVRTEDKTFYTEDDFRDFLSRRGWTLLREYSGYRVADTLDDLRPGVIYQGMRSLVD*	362
10	TaGT-10	TraesCS2A02G389200.1	MQQHQHQGDASQYGAPPQPADMGPFSAQQAPAPVPLSVRPPPTQHQQQQNPQPSYDELAGASGAGASGFPDDDMLGDSGGHSGGGLGSGGNRWPREETLALIRIRSEMDTTFRDATLKVPLWEEVSRKLAELGYKRSAKKCKEKFENVHKYYKRTKEGRAGRQDGKSYRFFQELEALHAATAAAQHHQQHQEQLPLVVSAAPPPQMHAFSAPQPMSAMPPPPGPMQPAPISSAAPAPAVEPPQPPPVSLQGLSFPCMSDSESDDDDDSEDDDMTAETGGSPDGLGKRKRGGGGSKKMMAFFEGLMKQVVQRQEEMQQRFLETMEKREAERTAREEAWRRQEVARLNREQEQLAQERAAAASRDASIIAFLQRIGGQAVHVPPVVIPMPTPMQVQTSPPP…	749
11	TaGT-11	TraesCS2A02G549300.1	MSASSDPSPSSSAAAAASASPLAAYHAHPHHPHHHLHLSTPPPHAYPPAAPPPSPASAPRDYRKGNWTMHETLILITAKRLDDDRRAGGGAGGVAMAGPSSPPTPRSAEQRWKWVENYCWINGCLRSQNQCNDKWDNLLRDYKKVRDYEARRASIAATPPVDGAPAQPPTPLPSYWTMERHDRKERNLPTNLAPEVYDALLDVLSRRAARRGGAAIAPAAPAPLALPPPPPPPPPPPSPPKPLLNQQQQQQQKHHRLHPQPPPLLQLPAPAPQPSVPSATSVSAEEEMTGSSESGSDGLGLGGMSGGVGGNGDEPEAKRRRRAERLGSSVVRSATVLARTLVACEDRRERRHREVLELEERRLRLEAERNEVRRQGFAGLVAAVNGLSGAIHALVADHH…	408
12	TaGT-12	TraesCS3A02G116400.1	MERIDGAGLGARGSAGAMLGMEMHLVHQPQPQMHAASSFQQPPEHLHHGNGGDGGFQVQHHQAMPVRQQHPQPPYAAYVAPPSRVVKAHEEEEMGNGVGNGGGVLQQPGAGAAGCPWSRMKWTDAMVRLLIAVVYNAGDDGEGVSAGGKAAASHSHGKAGASAAAHGGHGPQAAAQQKKGKWKSVSRAMVENGFKVSPQQCEDKFNDLNKRYKRVVDLLGRGTACKVVENPALLDAMGELTAKAKEEARKLLSSKHLFFREMCTYHNPPGAAAAASHGTDDGAACFHHPRPAAVPGAANSSAGLQVVAMVNSSTRSEDDSEDDVLSSKEAEEEEDDDYDLDDVEEKAPGTNRRGSRVDDSNGFHNYGGHKNKRRRGESSAAAAGEDGEEDGNKHARRRP…	535
13	TaGT-13	TraesCS3A02G116500.1	MERVDGGAGLGARGSAGAMLGMEMHLVHQPQPQIHAASSFQQPPEHLHHANGGFQVQHHQAMPMGQQHPPPSYAAYVAPPSRVVNAHEEEEMGNGVAAVQQPGAGTAGCSWSRMKWTDAMVRLLIAVVYNAGDEGEGASAGGRAAAAHSHGKAVASAAAQGGHGPQAAAQQRKGKWRSVSRAMVEKGFKVSPQQCEDKFNDLNKRYKRVVELLGRGTACNVVANPALLDAMGELTAKAKEEARKLLSSKRLFFREMCNYHNPGGTATASHGTQGGRQVVNFSTRSEDDSEDDVLSSKEAEEEDDDYDLDDVEEKAPGTKRSDGRIDDSNGFHNYGGHKNKRRRGESSAAAAGEDGEENGNNNPARGMPCTMQQLKRELAAAEAGGDQQQLRQLVRRRAL…	492
14	TaGT-14	TraesCS3A02G116600.1	MERVDGGAGLGARGSAGAMLGMEMHLVHQPQPQIHAASSFQQPPEHLHHDNGGFQVQHHQAMPMGQQHPPPSYAAYVAPPSRVVNAHEEEEMGNGVGAVQQPGAGTAGCSWSRMKWTDTMVRLLIAVVYNAGDDGEGVSAGGKAAAAHSHGKAVASAAAQGGHGPQAAAQQRKGKWRSVSRAMVEKGFKDSPQQCEDKFNDLNKHYKRVVDLLGRGTACNVVANPALLDTMGELTAKAKEEARKLLSSKRLFFREMCNYHNPGGTATASHGTEGGRQGVNSSTRSEDDSEDDVLSSKEAEEEEDDYDLDDVEEKAPGTKRRDGRVDDINGFHNYGGHHKNKRRRGESSAAAAGKDGEENGNSNPARGMPCTMQQLKRELAAAEAGGDQQQLRQLVRRRA…	423
15	TaGT-15	TraesCS3A02G245400.1	MDHDAAAASPSASPSSSGASPSPRSKRRRTDRYALGFEFAPRSAPSAPAPRTTPEWTEESTFALLDAWGERFACDGRRSLSADEWLEVSRIVAAAASRPAGYFSESQCRNRIDTLRKMFRKEKERSRLAAHRSSNPAPSKWVYFDKMLSLMCPPTPTPPPLLPPLTPLVTRRRDTHPVPRRSWGVDVGELVLAGCSKVVPGNSVPDVQLREKQTYEPVAVQGEEYAILTEAIHRLREVYERVESSRRQHMAELKRMRKDMQRDLEVRRREILEKAQMEIASLEEEDAKDGAVNNRLEDYNGVEEQNNGALDASP*	315
16	TaGT-16	TraesCS3A02G271400.1	MDGKLPPPNPNLPYREDCWSEGETAALVDAWGSRYIDLNRGSLRQPQWREVADAVNTRPGASARRRPPRTDIQCKNRVDTLKKKYKAERARGGPSPWPFYRQLDVLVGPTLSAAAAKKPSPPRALPMLRRRMSPSRSPSPPSPAPPMALPLPNYRRGSNLPAADLFHKAAAAAAAADSDSDDGYNNNNYDDDEGSQQSASRSVSSHSGGNGPPVLGSGGGGGGGNKRKRGGAGGFGELAMAMETFAEMYERMEAAKQRHAEEMEKQRIKFLKDLELKRMQAFVDMQLQLSRVKQAKNGTSEMLMSLAALPFLSNPAYL*	319
17	TaGT-17	TraesCS3A02G441300.1	MMSANGDSPAGAAVTTPRSRLPRWTRHETLVLIQAKRVTEQRAAQPVRLKWAVVSAYCRRHGVERGPMQCRKRWGNLSWDLKKIVAWEKKHAAAVAAVAGDADSAAPERESFWDMRGEERRARQLPSSFDREVYDAIVGAGGAANQLKPDSAEEMELADDADEHPPSPMMVMPIQARMYVPPASSQSQRECSDPATESAKKPASDKNSTSQQDSEATFGAGVGAEDTDTATATPTAGAGTTSMGRQMSEALERGNRLLAEQLEAQRANWEADREHRRALLAAVNKLADAAARIAERL*	298
18	TaGT-18	TraesCS4A02G111200.1	MHWSDEETSVLVDAWGPLYLGRNRGSLSMEEWDSVCRAVDAHHAAAGLDFSRNPAGCKRRISALKARYTEEAAKEQPTSAWRHFAHLRAFLADPSGGPPGFGAKKPEASVKKEKKKVEGASGSVGTTKVPAKRQFSSLRDILAKTPATVKEEEVVGCGCELVGGSAAGVSVTKLVAEMTRLAEVHERVEMERLKFMKEMLMMKMKEEEETEDVKLERKKVKAENEEQVHGN*	232
19	TaGT-19	TraesCS4A02G111300.1	MSAIAHRRRRPAPAPPAWTPEPWSDGETAALLEAWGPRHLRAGGGPLRTSDWRACAAAVTARRAADGRAPRTVDQCKNRMDYLKKRLRADRSRPSSPPPLSGSLRRLAKLLRQAPSVPHRLAPKVQREDRQDDDEVETDHNRSPLYRDWPPVPKRRRTAVSLSPPSSSAEHHHGNGGAACTEVAAALDRLAGTYERVEAAKQMEATRLEAMRGLEIERMRVLADVAISTSDDTQTPATSAAISTSADTHTSVAAAASGGLVEEQVQ*	267
20	TaGT-20	TraesCS4A02G209100.1	MEGSNLPTGNMMQGIPYSGMNVHGSSMQMHATNSGKQLFNQSQMLGSFAMPINRATAPDNPGFQFGEHEKKDHHQQQQQQQHSHYSKNSISDEEEHDMTEDVTDTQNDKGKKGSAWHRMKWTGSMVKLLITAASYTGEDPGADQGVRRNIAIVQKKGKWKAISKVMGERGCSVSPQQCEDKFNDLNKRYKRLTDILGRGTACRVVENPALLDSMHHLSDKMKEDARKILNSKHLFYEQMCSYHNNNRVNLPEDLALQHSLQVALRCKDEHDLRRDASADPEEGDQSADSDYEEHDKEHQTVHTNLRDSSMNKRMCHAVDHGDVGFVTSSSNGVSGRFNPHDITLDINNAIPGGANLSFVRKDLTSQQIELQKHRLQTQEQKLEVAKQRLKWERFRMKKD…	440
21	TaGT-21	TraesCS4A02G294700.2	MDTKGSGAHREGEETGNTMAGNVGAGAMTVAREYRRGNWTLPETMLLIEAKKRVHEERHPADLGLARWRWVEDYCWRAGCRRSQNQCNDRWDNLMRDYKKVRAYEHAGAGAEAPSYWEMARAERKARYLPSNLLREIYEAMGEIVERRMSFAGAGGPFLGAPPPPPMVSSGLVGVPMQASPLAQVQPRPLDQEETRGSSESSPERKRLRLSLDGQPGSSTPASAAGHDDRHQEPQGDDRESSDDTEEYDELSGAIGQCAAILSGALESREAAEERRHREVMAVEERRSVAKQARREAGEQCMAGLAAAVGQLAGSMLALAAKHEGPAAPK*	331
22	TaGT-22	TraesCS4A02G315300.1	MEARKSAPGQPWSDGETMHLIDVYEDRWTKLRRGQLKAHQWEDVAGEVTRRCGGQRKTGTQCRHKLEKLRKRYRTEAARPVTSLWPFFRRMERLERGPVPVSTNSFPASPPASDDDQDQDLDPEEEEEDEEEQEEEDEEQEEDQEEEEEQLLVARNTGSHTRSINGLVRDAGGFRGHQQQQQQQQQRRPSPPAVTLSTAPPRKRVSYEAAMFQSKAAAADRAIKAEEAPAVDHGSVAGVLRDIGEGIKRLERRRMEVQWEIEQGWKETEARSNQMLQDAQRQLQDTLAALPPPGKKARRDHGSSADGL*	309
23	TaGT-23	TraesCS5A02G124200.1	MEGNNLPPGNFMQGATYGSSDLHRNPMQMHGPSSGNQGFNHSQIPGKFPMPMNQVTDSDHLSEFQFRGQRKADHHQVHHHHYHKKDSMSDDEEHGLNEDTTDSHSSKGKKGSAWQRMKWTDSMVKLLITAASYTGEDPGADLGCGRRNCAMVHKKGKWKAISKVIGERGCNVSPQQCEDKFNDLNKRYKRLTDILGRGTTCKVVANPALLDRMDNLSDKLKDDARKILSSRHLFYEEMCSYHNNNRISLPEDLPLQRSLQFALRCKEENDMMRGASGDADEDDQSSDSDYEEDNDEDHHVAHSNKGGLPMQKKMRYTADHEDAGFGNSLSAHECSQRSNPHGIALDINKVVPDGTSLALTQKGLVLQSAELEKQCLKIENEALELAEQRLKWELSSKIK…	443
24	TaGT-24	TraesCS5A02G360100.1	MDSLPDGAAPPAPTPQQQQPKRDEWSESGISRLLEAYEAKWLLRNRAKLKWSDWVDIAHDVSAHCSSSDHAASKPGAAAGGTAKTPNQCKNKVESMKKRYRAESAAATRAGSAGVASASGGPSWRFFGRMDGLLKGPAAGCSGQPQAQPEPSYDGIVQPRAPLKAEPEVDAEADTALQQPPDTAGPPGALSELLSADANGSATVKAEKTVDLATHKESGRAADSDAANVSSPRSKEVEVGVNDDGAEEVDTPRKRKSPELDVARSIELLASSFVKIERARLEVYRDTERMRAEAEVKKGEMELRRTEIMAKTQLQIARLFAKRLKECVGSRNGGSSSQADTLAKKGENGSG*	352
25	TaGT-25	TraesCS5A02G443100.1	MSSAGDPAGAAAAAAPNPSVRAPRLPRWTRQEILVLIEGKRMVEVRGGVRGGRGRLAAAAAAGATGEGAAAALEPKWAAVAEYCRRHGVERGAVQCRKRWSNLAGDWKKIKEWERAAAGAREPSFWAMRNDARRERRLPGFFDREVYGILEGRGRGVVAGSSSGGGAAVEEVGVVRMEEDDDEETGEEEEERGKGKEVAVAVAVETVFDSGRPAGEEVLFSEEEDAETPEATPAPPPAVIALPISENSEASRQQSAQQGTTKDRQGGHQGSTKTGGSPTLQQSGQKRQRTGNDSEPRAEGIADKLLEILERNSQIMTAQLEAQNMNSERDREERREQANSLAVVLGRLADALGRIADKL*	360
26	TaGT-26	TraesCS5A02G558200.1	MQQPADMPPFSPPAGAPSPISSRPPAPAPAPAQHHQQQQQHMDEQHGGAAVSGSGSGSVDGGEEGERGGSSSAAGGNRWPRQETLALLKIRSEMDAAFREAALKGPLWEQVSRRLAEMGHTRSAKKCREKFENVDKYYRRTKDGRTGRGDGKTYRFFTELEALHGAHHPPPAHVPVAPPAAPAASTIAAYSAVPSAPRVLQAEPSPPPLLLTHQPVPAEAAACRTTTTTPMGDASFSHDSDGEDTDETADGGKRKRRGGSGSWGHGGKAMRFFEGLMRQVMERQEAMQSRLLEAIERRDQDRMIREEAWRRQEVARLAREQDALAQERAVAASRDAAVVSFIQRITGQIVPVHAPPSSFPAKPAATVTSVKPPPLQPTPVASAAPAPPTPRPPVQAQPN…	786
27	TaGT-27	TraesCS6A02G013200.2	MQSGYGGVSEFQQFIMDGGFAMAAAPQQQAQAAAAAAAAAGGQELGAPFRYQPLHHHAMQHHPQQQQQQHPAQMPPHFAHFGVAPAAAAAGGIPFTQQFLNHQAAAAGHHHQQHHHLQLFHHEQQQQQQQQQHHKPQPPPARWAPQQQHHQHPHQQQQHHHHQLGLDVEAAAVPESSRATSGGAAPPGVPPFLAAAMNFKLAVDPGGGSGATDDALNDGTGGGGGAGSGMMLHGGGGGDDEAATESRLRRWTGEEETSIKEPTWRPLDIDYIHSTSSSSKRAGAGKEKVATPESPAPVAPAANYFKKAGGGDDNAGAAASAGGGGGNYKLFSELEAIYKPGSGGGAGQTGSGSGLTGDDNAILPPPSMADLPGGALAAAVDAPQANTSETSAGEDAPAV…	754
28	TaGT-28	TraesCS6A02G195100.3	MVALASLSSLCLCGSARRRSASAPTSISCCVLATPSGRGSHESRIPRRRFRRTEGATKSMEDSVKRKMEQFYEGVDGPPLRVLPIGGLGEIATTSLVCKRLFPTQLSSRNGATKLKQLLLHMAMKITSVIPALDSTTPIFASSFTMELIKKRLKEFGIFLSSRLKSFRVRNRFQAGPFEVEPIRVTHSIPDCCGLVLRCGDGTIFHTGDWKIDESPVDGRIFDREALEELSKEGVTLMMSDSTNILSPGRSTSESVVASSLLRHVSEAKGRRVITTQFASNIHRIGSIKAAADLTGRRLVFVGMSLRTYLEAAFRDGKAPLDPSTLVKAEDMDAYDPKNLLVVTTGSQAEPRAALNLASYGGSHALKLSKEDVLLYSAKVIPGNESRVMKMLNRLTDLG…	824
29	TaGT-29	TraesCS6A02G198600.1	MDDDGAASPSPSPSPSRSPSPLPVADPVTVAAVPPGHLALAIPIHKHGPSSSGGGGGGGREDAWSDGATSTLIDAWGERFVALGRGSLRHPQWQEVAEVVSSRDGYSKPPKSDVQCKNRIDTLKKKYKVEKAKSDSSWPFFDRLDFLLAPVQKLLGNSGGAAGNFGSSNPSNRSTAPMAPRVNFPQRTRTAFPSIGMKRRLPSPPQASASSESSDGFPPEPLAEAVNGKRQRLEESANGADSSDRAQGLRDLAQAIRRLGETYERVVSSKGEHELRMERSRLDAARELEDQRVQFFLKMEMEISKANNGAPLAVPLAAAAMVGNSASTAEDGDSPATADGNGPRRASMATDVRASSNHHVRYRVKDDRHW*	371
30	TaGT-30	TraesCS6A02G240200.1	MQHPEQGGAGYPYGPPLTGMAPLLPQPASAAVPVSSIPSPTPSPMQPQPQPAGTSFDQLPAARVSSIPSPTPSPSPMQPPPQPAGTNFDQLPSAGAVSFHDDENTPVDGGSGRSGGDAGAGGSGSRWPREETVALIRIRSEMDGAFRNAALKAPVWEEVSRKLAELGYRRSAKKCKEKFENVDKYYRRTKEGRAGRQDGKNYRFFKELEALHAAAPQQNQHMATAAPILPDPRPLAMAPAYPGAGLPDLSLSSNSESESDDESDEEEDQAGGGGGRSNESMMALFEGMIKQITEKQDATQRLFLETLEKWEADRTAREEAWRRQELARISREREQHARERAAAAARDAAVIAFLQRVGGSSVLPTPMPAHTAPHPDAPASSLQLVVAAPEEGGRRGGGE…	668
31	TaGT-31	TraesCS1B02G088500.1	MDPFHHLNTAFSNPYHPLLSSSPPHPYHPPPPLPPPPAAAPADPPERERLPQWSHAETAAFLAIRADLDHSFLSTKRNKALWEAVSARLNAQGGFARTPDQCKSKWKNLVTRFKGTASDAQPEGGDHHAGAAARGSFPFHDEMRRIFDARVERARALEAKKVKGKEAAARRDPDDDGGGEGDEGEDDEEEAEMFDEEEGRADAETRGAGRKRRRKAAPARTASAGGGVEIGEVEAVLREFMRRQMEMEERWMEAAEARDAERRAREEEWRAAMVALGEERLALVRRWREREDAWRARAEEREERRHQLVAALLAKLGGDTSS*	323
32	TaGT-32	TraesCS1B02G203300.2	MQQQQQPQHQGGGRGQQFGLHTPEMPPFSPSRTTGQQRISMAEAPSPISSRPPAPGPPPPQQQQLNNELAGAGAVAFDEEALAAGEEGLGGGAGGNRWPRQETLALLKIRSDMDAAFRDATLKGPLWEEVSRKLAEEGYRRNAKKCKEKFENVHKYYKRTKDSRAGRNDGKTYRFFRQLEAMQSTAAPTASAPPPATAVGVPGVVVPTAVRPLAEPPPVGAAAAATAGLPTPVVVGNLSFSTSNTEEYSDEDDSDNEGTDDMGGGADERGKRKRTSEGGAAAGSGGDAGSGKMMRFFEGLMKQVMERQEAMQQRFLEAIEKREQDRMIREEAWRRQEMARLAREQEILGQERAMAATRDAAVLSFIQKITGQTIPMPSIAAQAITFMPPPPPSQPHATP…	815
33	TaGT-33	TraesCS1B02G229500.1	MSSSSSLKQDDVPSSPELPPLAAPGIAAAAAAAAAAASSGGGGGGVGAGGGSGRRLPPPCWTHEETLALIEAYRDKWEALKKGNLRAADWDEVAGAVTARCGRFPTATYKSGVQCRHKIEKLRKRYRAERTRSMGRSKGPKWPFFPLLHDLAGGGVPDASPNPIIKIKPRGNATPASPSPVSSPSSEDAGRSRSLHGLISNGGGGSGLRFTIPKASRTKPGVPREARPDRDRGEEDPEAEAMAEVASALRAVGEGFLRMEERRLELSLQMEKERMESEMKRTQALLDAQQLFVEAFLGKQQPHHKKLVSSAAAMEED*	318
34	TaGT-34	TraesCS1B02G347500.1	MPSSNASPGARGPWSDGETSALVDAWGPLHLRRDPDPLAVEDWRVVCSAVNAQRAAEGGRFNRTLVQCQKRVYTLKDQYMKELAKGRPTSGWRHFARLRAFLAASPPGFVGKTPAASVKKEKAAKAPAASSVKKEEAEETSPGFPATMPATVVKNEEVVGCGCELVGRARCCPGAVVMKLAEVYERVVMERLNVEEKRMEKMSCCSMGHKKMKVENPEGADSN*	224
35	TaGT-35	TraesCS1B02G420500.1	MELREMAAAAAAAAASAGGGGGGGGGGGGGGGGGGRLPPPNPNLPYREDCWSEGETAALVGAWGSRYVDLNRGNLRQKQWQEVAGAVNSRRGAAARRRPPRTDVQCKNRVDTLKKKYKAERARGGPSAWNFYGELDRLVGPTLSAAAATKKHPSLAPPAPHFALPLHPSAARRHPSPSSSPSPPPPMALPLPNYRRGVPLPAAAFIQQAAAAAAAISDSDNSSDLGDNNSNNSQRSPSRSVSSHSGGNNKRRRRSESGSGGDGGVGELARAIEAFAEMYERVESAKQKQSLEMERERINFMKQLEVKRMENFVDAHVKLARMKHAKKNGGSAANGIGVELASSVAALPFLSNPAYL*	357
36	TaGT-36	TraesCS1B02G472000.1	MDRSNLPPGNTTQGAPYGSLNVHGNSMQMHPPSSGKHLFNQSQMPGSFTMPINRATEHDNPGSGFQFVEHGKKDHHQQQQQHNHLIKNSISDDEEHDMTEDTTDAQSGKGKKGSAWHRMKWTGSMVKLLITAASYTGEDPGADLGGGRRNITVMQKKGKWKAISKVMGERGCNVSPQQCEDKFNDLNKRYKRLTDILGRGTACNVVDNPALLDCMNNLSDKMKEDARKILNSKHLFYEMMCSYHNNNRVNLPEDPALQHSLQVALRCKEEHDPRRDASGDAEEDDHNADSDYEDHDEEHQAVHHSMRDPPMNKRMCHALDHGDVGFLTSSSNDGSGSLDPHGIALDINKVFPDGTNLSVVRKELASQAIELRKRQLQIEAQELEVTEQRLKWERFKRKK…	443
37	TaGT-37	TraesCS2B02G304400.1	MSSAGDPGGGIAGPGRAARLPRWTRQEILVLIEGKRVVEVRGRGRGRGAAGGAAAEPTKWAAVAEYCRRHGVERGPVQCRKRWSNLAGDYKKIREWERSLPSLAGKEVSFWAMRNDARRERRLPGFFDREVYDIIEGRGSGGGGIRDSGSNAAVALAETGEEEGKEKLVFDSGRASAAGDDGLFSSSSSSEEEDEETSTPAPAPAPAPVPVLPAAPYPPPSQVPTVVAVAVPVPVPEKKTEAPTQGSSEQAGTSKGKQQEEIRITDEPPLPQGGQKRQRSDDAPGETADLQGKLVEILDRSSRMVAAQLEAQNINCQLDREQRKDQVSSLLGVLGKVADALYRIADKL*	349
38	TaGT-38	TraesCS2B02G308200.2	MASCDGDFGLLGDDAHPAPQPSAQPGPPQQAQGFCFVEASAAGSGAGPFAPAREEGNHSSDRGKASHHTKRRRDRPEEFSDGGEYCSYISGGSGGGRKGRGGGVSSDYRKDREEWTDGAISSLLDAYMDRFEQLNRGNLRGRDWEDVAAAVTDGQGKSSGGKSVEQCKNKIDNLKKRYKVECQRIAGSASVSLWPWYKQMEQIMGNSPSPGTPKPPPATNDEKPRQQQQHSNKRYPSSGTGHATTMVPYSRSTPLSNPKWKRVLLKIGGTALAGEAPHNVDPKVIMLIAREVQVACRHGVEVAILMGGRNVFCADSWVAATGTDRASTHPIGMMAAVMNAVLLQASLEKIGVETRVQTALMMQEVAEPYIRRRAIRHLEKGRVVIFGGTGAGTGNPLFT…	506
39	TaGT-39	TraesCS2B02G332100.1	MDDDDNSPSPSLSPASSSPLPVASALPVADPVTVASAPPGGPLTLALPIQKHGSYPSHGGSGGGGGGGGGREDAWSEGATSALIDAWGERFVALGRGSLRHPQWQEVAEAVSSRDNYSKAPKSDVQCKNRIDTLKKKYKIERAKPVSSWQFYDRLDVLLAPTYNQKPAAHPNGRNAVPTALRAGFPQRSRTPLMPASAPVKRRAPSPELSASSESSDGFPPEPALQAANGKRRRTDEGRVDGFSGGDRSQGMRELAQAIRRLGEAYERVETAKLEQAAEMERQRLDFARELESQRVQFFLNTQKELSQGKSHISPAAAASHSQVGAATVGGSSRRMASVPDSTSRRMAPFPDARTSSNHHDRYRASDGSRHHHRPALRPHYQYHENNMADSAAASDGEQ…	417
40	TaGT-40	TraesCS2B02G363200.2	MLLAGPQPPTPPLLLPESSGEDGGAHDHDSSSRASAPKKRAETWVQDETLSLIALRREMDNHFNTSKSNKHLWEAISAKMREQGFDRSPTMCTDKWRNLLKEFKKARSHARSSAGAGGNGSAKMAYYKEIDDLLKRRGKAAASPAGSGGGGGAAKSPTPTSKIESYLQFADKGFEDANIPFGPVEASHPLALTTADAVATNGVNPWNWRDTSTNGGDNQGTYGGRVILVKWGDYTKRIGIDGTAEAIKEAIKSAFGLRTRRAFWLEDEDEVVRSLDRDMPVGVYALHLDNGITIKLCTFEDADRMTVRTEDKTFYTEDDFRDFLSRRGWTLLREYSGYRVADTLDDLRPGAIYQGMRSLVD*	362
41	TaGT-41	TraesCS2B02G407400.1	MGPFSAQPAPGPVPLSVRPPPTQQQQPQPSYEQELAAASGAGGSSFPDDDMLGDSGGHSAGGLGSGGNRWPREETLALIRIRSEMDTTFRDATLKGPLWEEVSRKLAELGYKRSAKKCKEKFENVHKYYKRTKEGRAGRQDGKSYRFFQELEALHAATAAAQHQQQEHLPLVVSAAPPPQMHAFSAPQPMSAMPPPPGPMQPAPISSAAPAPVVEPPHPLPVSLQGLSFPSMSDSESDDDDDSEDDDMTAETGGSPDGLGKRKRGGGGSKKMMAFFEGLMKQVVQRQEEMQQRFLETMEKREAERTEREEAWRRQEVARLNREQEQLAQERAAAASRDASIIAFLQRIGGQTVHVPPVVIPMPTPMQVQTPPPPKKPRQHLPPPPPSQATQQPQPQPQP…	761
42	TaGT-42	TraesCS2B02G457200.1	MEAGGGGGGFRDERVPQWGVQETRELIAARGELEREAAAGRSAKTLWEAVADALRARGYRRTADQCKCKWKNLVNRYKGKETSDPENGRQCPFFEELHAVFTERARNMQRQLLQSESGTSVKKKLKRPSGDRSSGESDDNEYGVEVSDDEKPMISKKRKASDKGQPSQRMAENSRTGSSSIHDLLQEFLVQQQHVDMLWHETMERRAQERLIFEQEWRQSMQKLEQERLMLEQSWIEREEQRRMREEARAQKRDSLMTTLLNKLLQEDL*	270
43	TaGT-43	TraesCS2B02G579700.1	MSASSDPSPSSSSAAAAASASPLAAYHAHPHHPHPHHLHLSTPPHAYPPAAPPPSPASAPRDYRKGNWTLHETLILITAKRLDDDRRAGGGAGGVAMAGPSSPPTPRSAEQRWKWVENYCWINGCLRSQNQCNDKWDNLLRDYKKVRDYETRRASIAAAPPVDAAPSAQPQPQTPLPSYWTMERHDRKERNLPTNLAPEVYDALLDVLSRRAARRGGAAIAPAAPAPLALPPPPPPPPPPPSPPKPLLNQQQQQQQQKQHRLHPQPPPLLQLPAPVAQPSVPSATSVSAEEEMTGSSESGSDGLDLGGMSGGVGGNGDEPEAKRRRRAERLGSSVVRSATVLARTLVACEDRRERRHREVLELEERRLRLEAERNEVRRQGFAGLVAAVNGLSGAIHAL…	413
44	TaGT-44	TraesCS3B02G135500.1	MERVDGGAGLGARGSAAAMLGMEMHLVHQPQPQIHAASSFQQPPEHLHHANGGGGGGFQVQHHQAMPVRQQHPQPPYAAYVAPPSRAVKAHEEEEMGNGVGNGGGVVQQPRAGAGAGTAGCPWSRMKWTDAMVRLLIAVVYNAGDDGEGVSAGGKAAASHSHGKAGASAAAAHGGHGPQAAAQQKKGKWKSVSRAMMENGFAVSPQQCEDKFNDLNKRYKRVVDLLGRGTACKVVENPTLLDAMGELTAKAKEEARKLLSSKHLFFREMCTYHNPPGAAAATSHGTDDGAACFHHPQPAAVPGAANSSAGRQVVAMVNSSTRSEDDSEDDVLSSKEAEEEEEDDDYDLDDVEEKAPGTNRRGGRVDDSNVFHNYGGHKNKRRRGESSAAAAGEDGEEDG…	543
45	TaGT-45	TraesCS3B02G135600.1	MERVDGGAGLGARGSAGAMLGMEMHLVHQPQPQIHAASSFQQPPEHLRHANGGFQVQHHQAMPMRQQHPPPSYAAYVAPPSRAVNAHEEEEMGNGVGAVQQPGAGTAGCSWSRMKWTDAMVRLLIAVVYNAGEDGEGVSAGGKAAAAHSHGKAVASAAAQQRKGKWRSVSRAMVERGFKVSPQQCEDKFNDLNKRYKRVVELLGRGTACNVVANPALLDTMGELTAKAKEEARKLLRSKRLFFREMCHYHNPGGTATASHGTEGGADCFDNPRPATAPAGRQVVNSSTRSEDDSEDDVLSSKEVEEEEEDDDDYDLDDVEEKAPGTKRRDDRVDDSNGFHNYGGHKNKLRRGESSAAAAGEDKEENGNNKPARSTMQQLKRELAAVEAGGDQQQLRQWV…	497
46	TaGT-46	TraesCS3B02G274700.1	MDHDAAAASPSASPSSSGASPSPRSKRRRTDRYALGFEFAPRSAPSAPAPRTTPEWTEDSTFALLDAWGERFACDGRRSLSADEWLEVSRIVAAAASRPTGYFSESQCRNRIDTLRKMFRKEKERSRLAAHRSSNPSPSKWVYFDKMLSLMCPPTPPPLLPPLTPLVTRRRDTHPVPRRSWGVDVGELVLAGCSKVVPGNSVPDAQLREKQTYETGAVQGEEFAILTEAIHRLREVYERVESSRRQHMAELNRMRKDMQRDLEVRRREILEKAQMEIASLEEEDAKEGAVNNRLEDYNGVEEQNNGPLDASP*	313
47	TaGT-47	TraesCS3B02G305100.1	MDGKLPPPNPNLPYREDCWSEGETAALVDAWGSRYIDLNRGSLRQPQWREVADAVNTRPGASARRRPPRTDIQCKNRVDTLKKKYKAERARGGPSPWPFFRQLDVLVGPTLSAAAAKKPSPPRALPMLRRRMSPSRSPSPPSPAPPMALPLPNYRRGSNLPAADLFHKAAAAAAAADSDSDDGYNNNNNYDDDEGSQQSASRSVSSHSGGNGPPVLGGGGGGGGGNKRKRGGAGGFGELAMAMETFAEMYERMEAAKQRHAEEMEKQRIKFLKDLELKRMQAFVDMQLQLSRVKQAKNGTSEMLMSLAALPFLSNPAYL*	320
48	TaGT-48	TraesCS3B02G475300.1	MMSANGDSPAGAAVTTPRSRLPRWTRHETLVLIQAKRVTEQRAAQPVRLKWAVVSAYCRRHGVERGPMQCRKRWGNLSWDLKKIVAWEKKHATAAAAVAGDADSAAPERESFWDMRGEERRARQLPSSFDREVYDAIVGAGGAANQLKPDSAEEMELADDADEHPPSPMMVMPIQARMYVPPASSRSQHECSDPATESAKKPASDKNSTSQQDSEATFGAGVGAEDTDTATATPTAAAGTTSMGRQMSEALERATVCWRSSWRRRGRTGTRTGSTGGRSSPPSTSSPTPPPGSPRGSDVSTG*	303
49	TaGT-49	TraesCS4B02G019200.1	MDAKGSGGAHREGEETGNVMAGAMTVAREYRRGNWTLPETMLLIEAKKRVHSERHPADLGLGRWRWVEDYCWRAGCRRSQNQCNDRWDNLMRDYKKVRAYGEHAGAGAEAPRPSYWEMARAERKARYLPSNLLREIYEAMAEIVERRTGFSGAGGPFLGAPPPPMASTGLVGVPMQASPLAQVQPRPLDQEETRCSSESSPERKRLRLSLDGQPGSSRSTPASDAGHNDRHQEPQGDDREVSSEDAEEQDELSGAIGQCAAILSGALESREAAEERRHREVMAVEERRSVARQARREAGEQCMAGLAAAVGQLAGSMLALAAKHEGPAAPK*	332
50	TaGT-50	TraesCS4B02G112700.1	MEGSNLPTGNMMQGIPYSSLNVHGNSMQMHASSSGKQLFNQSQMLGSFAMPINRATARDNPGFQFGEHEKKDHHQHSHYSKDSISDEEHDMTEDVTDTQNDKGKKGSAWHRMKWTGSMVKLLITAASYTGEDPGADQGGRRNIAIVQKKGKWKAISKVMGERGCSVSPQQCEDKFNDLNKRYKRLTDILGRGTACNVVENPALLDSMHHLSDKMKEDARKILNSKHLFYEQMCSYHNNNRVNLPEDLALQHSLQVALRCKEEHDLRRDASADPEEGEQSADSDYEEHDEEHQTVHTNLRDSYMNKRMCRAVDHGDVGFVTSSSNGVSGRFNPHDITLGINNAIPGGANLSFARKDLTSQQIEFQKHRLHTQEQKLEVAKQRLKWERFRMKKDREIERMT…	433
51	TaGT-51	TraesCS4B02G192600.1	MSAIAHRRRRPAPPPPAWTPEPWSDGETAALLEAWGPRHLRAGGGPLRTSDWRACAAAVTARRAADGRAPRTVDQCKNRMDYLKKRLRADRSRPSSPPPLSGSLRRLAKLLRQAPSVPHRLAPKVEREDRQEDEEETGGSPLYRDWPPVPKRRRTAVSLSPLSSSAEHHHGNGGAACTEVAVALDRLAGTYERVEAANQMEATRLEDRRLEAMRDLEIERMRVLADVAISTSDDTQTPATSAAISTSADTHTSVAAAAGGGLVEELVQ*	269
52	TaGT-52	TraesCS4B02G192700.1	MATTLHSHTLSPVPSPTPAGRSSDMHWSDEETSVLVDAWGPLYLGRNRGSLSMEDWDSVCSAVDAHHAAAGLDFKRNPAGCKRRIFTLKARYTEEAAKGQPTSAWRHFAHLRAYLADPSGGPPGFAAKTSVKKEKKVEEGSGSVGTTKVPAKRRFSSLRDILAKTPATVKEEEVVGCGCELVGGPPAGVTKLVAEMRRLAEVHERVEMERHKFMKEMLKMKMKEEMETEDVKLEHKKVKVENEEQVHGN*	250
53	TaGT-53	TraesCS4B02G192800.1	MTSRKTGPGAGGRWSDGETSALLDAWGQIYLRRNRSSLRMDDWLTVCRAVNAHRGDLNRTLAQCRTRLCTLKQKYKVEVAKGLPALGSPHLARLRGFLADSKFSNGPPPGFDGKTPAAAVKMEEEEEKEEEEGEEEASGCVGGSTGRSEVPVKRQRHFSSLRDILERSGDPSLAKTPATVCCGCELVGGSATGVTKLVAEIRKVAEVHERVEMERHKFKKEMQILKMMELKDVRLEHKKVKENPKEADGK*	251
54	TaGT-54	TraesCS4B02G396900.1	MDAAFREAALKGPLWEQVSRRLAEMGHTRSAKKCREKFENVDKYYRRTKDGRTGRGDGKTYRFFTELEALHGASAAHHPPPAHVAVAPPSAPAASTIGAYSGVPSAPSRVLLAEPSPPPLLLTHQPVSTEAAACLTTTTAAVVGDASFSDGSDGEDTDETADGGKRKRRGGSGSWGHGGKAMRFFEGLMRQVMERQEAMQSRLLEAIERRDQDRMIREEAWRRQEVARLAREQDALAQERAVAASRDAAVVSFIQRITGQIVPVHAPPSSFPAKPAATVNSVKPPALQPTPVASAAPAPPTPRPPVQAQPNVTTPMRTQPQTPPPQPQQHATPTATEPQPVTPQPQHLQSKEIVVVHAAEQPPVDMAGGASPSRWPKAEVHALIQLRTEMETRYQDTAP…	693
55	TaGT-55	TraesCS5B02G124000.1	MSDDEEHGLNEDTTDSHSGKGKKGSTWQRMKWTDSMVKLLVTLASYTGEDPGADLGCGRRNCAMVHKKGKWKAISKVMGERGCNVSPQQCEDKFNDLNKRYKRLTDILGRGRTCKVVENPALLDRMDNLSDKLKDDARKTLSSRHLFYEEMCSYHNNNRISLPEDPALQHSLQFALRCKEENDMMRGASGDADEDDQSSDSDYEEDNDEDHHVAHSNKGGLPMQKKMRYTADHEDASFGNSLSAHECSRRTNPHGIALDINEVVPDGTSLALT*	274
56	TaGT-56	TraesCS5B02G362600.2	MDGLPDAAPPAPAPQQQPKRDEWSESGISRLLEAYEAKWLLRNRAKLKWSDWVDIAHDVSAHCSSSDHASKPGAAAGGTAKTPNQCKNKVESMKKRYRAESAAATRAGVAGAASASGGPSWRFFGRMDGLLKGPAAGCSGQPQAQPEPSNDGIVQPRAPLKAEPEADAEADTALQQPPDTAGPPGALSELLNADANGSATVKAEKTVDQATHKETSRAADSDAANVSSPRSKEVEAEANDDGAEEAWDAPGRKRKGPELDVARSIELLASSFVKIERARLEVYRDTERMRAEAEVKRGEMELRRTEIMAKTQLQIARLFAKRLKECVGGNGGSSSQVDTLAKKGENGSG*	350
57	TaGT-57	TraesCS5B02G447700.1	MSSAGDPAGAAAAAAPNPSVRAPRLPRWTRQEILVLIEGKRMVEVRGGVRGGRGRLAAAAAAGATGETAAAALEPKWAAVAEYCRRHGVERGAVQCRKRWSNLAGDWKKIKEWERAAAGAREPSFWAMRNDARRERRLPGFFDREVYGILEGRGRGVVAGSSSGGGAAVEEVGVVRMEEDDEEEETGEEEEERGKGKEVAVAVAVKETVFDSGRPAGEEVLFSEDEEEEDAETPEATPAPPPAVIALPISENSEASRQQSAQQGTTKGRQGGHQGSTKTAGSPTLQQSGEKRQRTGDDGEPRAEGIADKLLEILERNSQIMTAQLEAQNVNSERDREERREQANSLAVVLGRLADALGRIADKL*	365
58	TaGT-58	TraesCS5B02G564200.1	MEARKSAPGQPWSDGETMHLIDVYEDRWTRLRRGQLKAHQWEDVAADVTRRCGGQRKTGTQCRHKLEKLRKRYRTEAARPVTSLWPFFRRMERLERGPVPVSTNSFPASPPASDDDQDQDQDHDLDLDLDQEEEEEDEEEEEDGEEDQEEEEEEQLLVARNRSINGLVRDAGGFRGHQQQQQRRRPSPPAVTLSTAPPRKRVSYEAAMFQSKAAAADRVKAEEAPAVDHHSVAGVLRDIGEGIKRLERRRMEVQWEIERGWKETEARSNQMLQDAQRQLQDTLATLPPTGKKARRDHGSSADGLQEAS*	309
59	TaGT-59	TraesCS6B02G020100.1	MQSGYGGVSEFQQFIMDGGFAMAAAPQQQAQAAAAAAAAAAAAGGQELGAPFRYQPLHHHAMQHHHQQQQQQHPPQMPPHFAHFGVAPAAAAAAGGIPFTQQFLNHQAAAAGHHHQQQHHLQLFHHEQQQQHHKPQQPPARWTPQQQHHHQHPHQQQQQQHHHHQLGLDVEAAAVPESTRATSGGAAPPGVPPFLAAAMNFKLAVDPGGGSGATDDALNDGAGGGGGAGSGMMLHGGGGGGGDDEAATESRLRRWTGEEETSIKEPTWRPLDIDYIHSTSSSSKRKEKVATPESPAPVAPAANYFKKAGGGDDDNAGAAASAGVGGGNYKLFSELEAIYKPGSGGGAGQTGSGSGLTGDDNAILPPPSMADLPGGAAAAAVDAPQANTSETSAGEDAPA…	762
60	TaGT-60	TraesCS6B02G230000.1	MDDDGAASPSPSPSPSRSPSSLPIADPVTVAAVPPGHLALAIPIHKHGPSNGGGGGGGGGREDAWSDGATSTLIDAWGERFVALGRGSLRHPQWQEVAEVVSSRDGYSKPPKSDVQCKNRIDTLKKKYKVEKAKSDSSWPFFDRLDFLLAPVQKLLGNSGGPAGNSGSNPNNRSTAPMAPRVNFPQRTRTAFPSSGMKRRLPSPPQASASSESSDGFPPEPLAEAVNGKRQRLEESANGADSSDRAQGLRDLAQAIRRLGETYERVESSKGEHELRMERNRLDAARELEDQRVQFFLKMQMEISKANNGAPLAVPLAAAAMVGNSASTAEDGDSPATADGNGPRRASMATDVMASSNHHVRYRVKDDRHHHASQRPSYLYNENNVVAADAGGIGSGSDS…	417
61	TaGT-61	TraesCS6B02G231600.3	MVALASLSSLCLCGAARRRSASAPTSISCCMLATPSGRGSHESRIPRRRFRRTEGATKSMEDSVKRKMEQFYEGVDGPPLRVLPIGGLGEIGMNCMLVGNCDRYILIDAGVMFPDYDEFGVQKIIPDTTFIKKWSHKIEAVIITHGHEDHIGALPWVIPALDSTTPIFASSFTMELIKKRLKEFGIFLSSRLKSFRVRNRFQAGPFEVEPIRVTHSIPDCCGLVLRCGDGTIFHTGDWKIDESPVDGRIFDREALEELSKEGVTLMMSDSTNILSPGRSTSESVVASSLLRHVSEAKGRRVITTQFASNIHRIGSIKAAADLTGRRLVFVGMSLRTYLEAAFRDGKAPLDPSTLVKAEDMDAYDPKNLLVVTTGSQAEPRAALNLASYGGSHALKLCKE…	851
62	TaGT-62	TraesCS6B02G284400.3	MTPLLPQPASAAVSVSSIPSPSPPPMQPQPAGTNLDQLPAAGPGSGSGAVNFHHDDDNMLVDAGSGRSGGDAGAGGSGSRWPREETVALIRIRSEMDAAFRNAALKAPIWEEVSRKLAELGYRRSAKKCKEKFENVDKYYRRTKEGRAGRQDGKNYRFFAELEALHAAAPQQNLPMATAATILPDPRPLAMAPAYPGAGLPDLSLSSNSESESDDESDEEEDQAGGGGGRSNEGMMALFEGMIKQITEKQDATQRLFLETLEKWEADRTAREEAWRRQELARISREREQHARERAAAAARDAALIAFLQRVGGNSVLPTPMPAHTAPHPDAPAASLQLVVAASEEGGRRGGGESGAGMSRWPKEEVHALIQLRMEKDEHCQDMGAKGPLWEDISAGMRR…	651
63	TaGT-63	TraesCS1D02G072600.1	MDPFHHLNTAFSNPYHPLLSSSPPHPYHPPPPLPPPPAADPPERERLPQWSHAETAAFLAIRADLDHSFLSTKRNKALWEAVSARLNAQGGFARTPDQCKSKWKNLVTRFKGTASDAQPEGGDHPAGAAARGSFPFHDEMRRIFDARVERARALEAKKAKGKDAAARRDPDDDGGGEGDEGEDDEEEAEMVDEEEGRADAEARGAGRKRRRKAAPARTASAGGGVEIGEVEAVLREFMRRQMEMEDRWMEAAEARDAERRAREEEWRAAMVALGEERLALVRRWREREDAWRARAEEREERRHQLVAALLAKLGGDTSS*	320
64	TaGT-64	TraesCS1D02G162400.1	MQQQQPQHQGGGPGQQFGLHPPEMPPFSPSRSTGQQRISMAEAPSPISSRPPAPGPPPPQQQQLNNELAGAGAVGCDEEALAAGEEGLGGGAGGNRWPRQETLALLKIRSDMDAAFRDATLKGPLWEEVSRKLAEEGYRRNAKKCKEKFENVHKYYKRTKDSRAGRNDGKTYRFFRQLEAMNSTSGATAAPMASAPPPATAVGVPGAVGPTAVRPLAEPPPVGAAAAATAGLPTPVVVGNLSFSTSNTEEYSDEDDSDDEGTDDMGGGADERGKRKRTSEGGAAAGSGGEAGSGKMMRFFEGLMKQVMERQEAMQQRFLEAIEKREQDRMIREEAWRRQEMARLAREQEILGQERAMAATRDAAVLSFIQKITGQTVPMPSIAAQAITFMPPPPPSQPH…	818
65	TaGT-65	TraesCS1D02G218500.1	MSSSSSLKQDDVPSSPELPPLAAPGIAAAAAAAAAAASSGGGGGGAGAGGGSGRRLPPPCWTHEETLALIEAYRDKWEALKKGNLRAADWDEVAGAVTARCGRFPTATYKSGVQCRHKIEKLRKRYRAERTRSMGRSKGPKWPFFPLLHDLAGGGVPDASPNPIIKIKPRGNATPASPSPVSSPSSEDAGRSRSLHGLISNGGGGSGLRFTIPKASRTKPGVPREARPDRDRGEDDPEAEAMAEVASALRAVGEGFLRMEERRLELSLQMEKERMESEMKRTQALLDAQQLFVEAFLGKQQPHHKKAKLVSSAAAMEED*	320
66	TaGT-66	TraesCS1D02G336800.1	MPSSKASPGARGPWSDGETSALVDAWGPLYLRRDPDPLGVEDWRVVCSAVNAQRAAEGCRFNRTLVQCQKRVYTLKDQYMKELAKGRPASGWRHFARLRAFLAASPPGFVGKRPAASVKKEKAAKTPTASSFKKEKVQEASPGFLATMPATVKNEEVVGCGCELVGRARCCPGAVVTKLAGVYERVQMRRLNVEEKRMEKISCCSLGHKKMKIENPEETDGN*	223
67	TaGT-67	TraesCS1D02G400500.1	MELREMAAAAAAAASAGGGGGGGGGGGGGGGRLPPPNPNLPYREDCWSEGETAALVGAWGSRYVDLNRGNLRQKQWQEVAGAVNSRRGAAARRRPPRTDVQCKNRVDTLKKKYKAERARGGPSAWNFYGELDRLVGPTLSAAAATKKHPSSGLPAPHFALPLHPSAARRHPSPSSSPSPPPPMALPLPNYRRGAPLPAAAFIQQAAAAAAAISDSDDSGDLGDNNSNNSRRSPSRSISSHSGGNNKRRRRSESSSGGDGGVGELARAIEAFAEMYERVESAKQKQFLEMERERINFMKQLEVKRMENFVDAHVKLARMKHAKKNGGSAANGTIGVELASSVAALPFLSNPAYL*	354
68	TaGT-68	TraesCS1D02G445200.1	MDRSNLPPGNTTQGTPYGSLNVHGNSMQMHAPSSGKHLFSQSQMPGSFTMPINRATEHDNPGSGFQFVEHGKKDHHHHQQQQQQQQQQQHNHLIKNSISDDEEHDMTEDATDAQSGKGKKGSAWHRMKWTGSMVKLLITAASYTGEDPGADLGGGRRNITVMQKKGKWKAISKVMGERGCNVSPQQCEDKFNDLNKRYKRLTDILGRGTACNVVDNPALLDCMNNLSDKMKEDARKILNSKHLFYEMMCSYHNNNRVNLPEDLALQHSLQVALRCKEEHDQRRDASGDAEEDDHSADSDYEDHDEEHQAVHHSMRDPSMNKRMCHALDHGDAGFLTSSSNDGSGSLDPHGIALDINKGFTDGTNLSVVRKELASQAIELRKRRLQIEAQELEVTEQRLK…	451
69	TaGT-69	TraesCS2D02G286000.2	MSSAGDPGGGIAGPGRAARLPRWTRQEILVLIEGKRVVEVRGRGRGRGAAGGAAAEPTKWAAVAEYCRRHGVERGPVQCRKRWSNLAGDYKKIREWERSLPSLAGKEVSFWAMRNDARRERRLPGFFDREVYDIIEGRGSGGGGIRDSGSNAAAVLAEVGEEEGKEKVVFDSGRASVAGDDGLFSSSSSSEEEDEETSTPAPAPAPPPVPVPVLPTAPYPSPSQPPAVVAVPVPVPVPEKKTEAPTQGSSEQAGTSKGKQQEEIRITDEPPPPQGGQKRQRSDDAPGETADLQGKLVEILDRSSRMVAAQLEAQNINCQLDREQRKDQVSSLLGVLGKVADALYRIADKL*	351
70	TaGT-70	TraesCS2D02G289700.2	MASCDDDFGLLGDDAHPAPQPSAQPAPPQQAQGFCFVEAPAAGSGAGPGPFAPAREEGNHSSDRGKASHHTKRRRDRAEEFSDGGEYCSYISGGGRKGRGGAVSSDYRKDREEWTDGAISSLLDAYMDRFEQLNRGNLRGRDWEDVAAAVTDGQGKSSGGKSVEQCKNKIDNLKKRYKVECQRIAGSASASLWPWYKQMEQIMGNSPSPGTPKPPAATNDDKPRQQQQHSNKRYPSSGTGHTTTMVPYSRSTPLSNPKWKRVLLKIGGTALAGEAPHNVDPKVIMLIAREVQVACRHGVEVAILMGGRNVFCADSWVAATGTDRASTHPIGMMAAVMNAVLLQASLEKIGVETRVQTALMMQEVAEPYIRRRAIRHLEKGRVVIFGGTGAGTGNPLFTT…	505
71	TaGT-71	TraesCS2D02G311800.1	MDDDDNSPSPSLSPASSSPLPVASALPVADPVTVASAPPGGPLTLALPIQKHGSYPSHGGGGGGGGGREDAWSEGATSALIDAWGERFVALGRGSLRHPQWQEVAEAVSSRDNYSKAPKSDVQCKNRIDTLKKKYKIERAKPVSSWQFYDRLDVLLAPTYNQKPAAHPNGRNAVPTALRAGFPQRSRTPLMPASAPVKRRAPSPELSASSESSDGFPPEPALPAANGKRRRTDEGRVDGFSGGDRSQGMRELAQAIRRFGEAYERVETAKLEQAAETERQRLDFARELESQRVQFFLNTQKELSQGKSHISPAAAASHSQVGAATVGGSSRRMASVPDSTSRRMAPFPDARTSSNHHDRYRASDGSRHHHRPALRPHYQYHESNMADSAAASDGEQSDE…	414
72	TaGT-72	TraesCS2D02G343200.1	MLLAGPQPPTPPLLLPESSGEDGGAHDHDSSSRASAPKKRAETWVQDETLSLIALRREMDNHFNTSKSNKHLWEAISAKMREQGFDRSPTMCTDKWRNLLKEFKKARSHARSSAGAGGNGSAKMAYYKEIDDLLKRRGKAAASPAGSGGGGGAAKSPTPTSKIESYLQFADKGFEDANIPFGPVEASHPLALTTADAVATNGVNPWNWRDTSTNGGDNQGTYGGRVILVKWGDYTKRIGIDGTAEAIKEAIKSAFGLRTRRAFWLEDEDEVVRSLDRDMPVGVYALHLDNG*	292
73	TaGT-73	TraesCS2D02G387100.1	MQQQQQRHQGGASQYGAPAPADMGPFSAQQAPGPVPLSVRPPPPTQQQQQQNSQPSYDELAGASGAGGSGFPDDDMLGDSGGHSGGGLGSGGNRWPREETLALIRIRSEMDTTFRDATLKGPLWEEVSRKLAELGYKRSAKKCKEKFENVHKYYKRTKEGRAGRQDGKSYRFFQELEALHAATAAAQQQQQDHLPLVVSAAPPPQMHAFSAPQPMSAMPPPPGPMQPAPISSAAPAPAVEPPQPPPVSLQGLSFPSMSDSESDDDDDSEDDDMTAETGGSPDGLGKRKRGGGGSKKMMAFFEGLMKQVVQRQEEMQQRFLETMEKREAERTAREEAWRRQEVARLNREQEQLAQERAAAASRDASIIAFLQRIGGQTVHVPPVVMPMPTPMQVQTPPPP…	746
74	TaGT-74	TraesCS2D02G388500.1	MAPPSPPAHAARRVPPPCWTPEETVALARAYTARRLAVGRAHLSSADWAAVAAAATPSKTARQCRHKVEKLRRRLRSKRRRPCPILDGIDLLDDPSSSPSRSHSPSPPPPASPLPPSPSPPKKRKRPDPDEEGYAGESDVVQAVRAIGEGFVRAELRRMEAARESQRMRMEMALRHLDAQQRLLEGLVGRIVDALE*	197
75	TaGT-75	TraesCS2D02G433900.1	MMEAGGGGGGGGFRDERVPQWGVQETRELIAARGELEREAAAAGRSAKTLWEAVADALRARGYRRTADQCKCKWKNLVNRYKGKETSDPENGRQCPFFEELHAVFTERARNMQRQLLQSESGTSVKKKLKRPSGDRSSGESDDNEYGVEVSDDEKPVISKKRKAGDKGQPSQRMAENSRTGSSSIHDLLQEFLVQQQHVDMLWHETMERRAQERLIFEQEWRQSMQKLEQERLMLEQSWIEREEQRRMREEARAQKRDSLMTTLLNKLLQEDL*	274
76	TaGT-76	TraesCS2D02G549900.1	MSASSDPSPSSSAAAAASASPLAAYHAHPHHPHHHLHLSTPPHAYPPAAPPPSPASAPRDYRKGNWTMHETLILITAKRLDDDRRAGGGAGGVAMAGPSSPPTPRSAEQRWKWVENYCWINGCLRSQNQCNDKWDNLLRDYKKVRDYEARRASIAAAAPPVDGAPAAQPQTPLPSYWTMERHDRKERNLPTNLAPEVYDALLDVLSRRAARRGGAAIAPAAPAPLALPPPPPPPPPPPSPPKPLLDQQQQQQQQKHHRLHPQPPPLLQLPAPVPQPSVPSATSVSAEEEMTGSSESGSAGLGLGGMSGGVGGNGDEPEAKRRRRAERLGSSVVRSATVLARTLVACEDRRERRHREVLELEERRLRLEAERNEVRRQGFAGLVAAVNGLSGAIHALVAD…	410
77	TaGT-77	TraesCS3D02G118300.1	MERVDGGAGLGARGSAAAMLGMEMHLVHQPQPQIHAASSFQQPPEHLHHANGGGLQVQHHQAMPVRQQHPQPPYAAYVAPPSRAVKAHEEEEMGNGVGNGGGVVQQPRAGAGAGAAGCPWSRMKWTDAMVRLLIAAAQQKKGKWKSVSRAMMENGFAVSPQQCEDKFNDLNKRYKRVVDLLGRGTACKVVENPALLDAMGELTAKAKEEARKLLSSKHLFFREMCTYHNPPGAAAAASHGTDDGAACFHHPQPAAVPGAANSSAGRQVVAMVNSSTRSEDDSEDDVLSSKEAEEEEEDDDYDLDDVEEKAPGTNRRGGCVDDGNGFHNYGGHKNKRRRGESNAAAGEDGEEDGNKHARRRPCAMQQLQRELAAAEAGGDQQQLRQWMQRRALELEKQKL…	497
78	TaGT-78	TraesCS3D02G118400.1	MERVDGGAGLGARGSAGAMLGMEMHLVHQPQPQIHAASSFQQPPEHLHHANGGFQVQHHQAMPMGQQHPPPSYGAYVAPPSRAVNAHEEEEMGNGIGAVQQPGAGAAGCSWSRMKWTDAMVRLLIAVVYNAGEDGEGVSAGGKAAASHSHGKAVASAAAQGGHGPQAAAQQRKGKWRSVSRAMVEKGFKVSPQQCEDKFNDLNKRYKRVVDLLGRGTACDVVANPALLDTMGELTAKSKEEARKMLRSKRLFFREMCNYHNPGGTATASHGTEGGAAANSSAGRQVVAMVNSSTRSEDDSEDDVLSSKEAEEEEDDYDLDDVEEKAPGGHKNKRRLGESSAAAAGEDGEENGNNKPARGRPCTSMQQLKRELAAAEAGGDQQQLRQLVQRRALELEKQE…	486
79	TaGT-79	TraesCS3D02G246100.1	MDHDAAAASPSASPSSSGASPSPRSKRRRTDRYALGFEFAPRSAPSAPAPRTTPEWTEESTFALLDAWGERFACDGRRSLSADEWLEVSRIVAAAASRPAGYFSESQCRNRIDTLRKMFRKEKERSRLAAHRSSNPSPTKWVYFDKMLSVMCPPTPTPTPPPLLPPLTPLVTRRRDTHPVPRRSWGVDVGELVLAGCSKVVPGNSVPDAQLRGKQTYEAGAVQGEEFAILTEAIHRLREVYERVESSRRQHMAELKRMRKDMQRDLEVRRREILEKAQMEIASLEEEDAKEGAVNNRLEDHNGVEEQNNGALDASP*	317
80	TaGT-80	TraesCS3D02G271000.1	MDGKLPPPNPNLPYREDCWSEGETAALVDAWGSRYIDLNRGSLRQPQWREVADAVNTRPGASARRRPPRTDIQCKNRVDTLKKKYKAERARGGPSPWPFYRQLDVLVGPTLSAAAAAKKPSPPRALPMLRRRMSPSRSPSPPSPAPPMALPLPNYRRGSNLPAADLFHKAAAAAAAADSDSDDGYNNNNYDDDEGSQQSASRSVSSHSGGNGPVLGGGGGGGGGNKRKRGGTGGFGELAMAMETFAEMYERMEAAKQRHAEEMEKQRIKFLKDLELKRMQAFVDMQLQLSRVKQAKNGTSEMLMSLAALPFLSNPAYL*	319
81	TaGT-81	TraesCS3D02G434100.1	MMSANGDSPAGAAVTTPRSRLPRWTRHETLVLIQAKRVTEQRAAQPVRLKWAVVSAYCRRHGVERGPMQCRKRWGNLSWDLKKIVAWEKKHAAAAATGDADSAAPERESFWDMRGEQRRARQLPSSFDREVYDAIVGAANQLKPDSAEEMELADDADEHPPSPMMVMPIQARMYVPPASSQSQHECSDPATESAKKPASDKNSTSQQDSEATFGAGVGAEDTDTATATPTAAAGTTSMGRQMSEALERGNRLLAEQLEAQRANWDADREHRRALLAAVNKLADAAARIAERL*	293
82	TaGT-82	TraesCS4D02G017200.2	MDTKGSGAHREGEETGNSNAGAMTVAREYRRGNWTLPETMLLIEAKKRVHEERHPADLGLARWRWVEDYCWRAGCRRSQNQCNDRWDNLMRDYKKVRAYEHAGAGGEAPRPSYWEMARAERKARYLPSNLLREIYEAMGEIVERRMGFSGPGGPFLGAPPPPPMGSTGLVGVPMQASPLAQVQPRPLEDQEETRGSSESSPERKRLRLSLDGQPGSSTPASAAGHNDRHQEPQGDDREISSDDAEEHEELSGAIGQCAAILSGALESREAAEERRHREVMAVEERRSVARQARREAGEQCMAGLAAAVGQLAGSMLALAAKHEEGPAAPK*	331
83	TaGT-83	TraesCS4D02G110200.1	MEGSNLPTGNMMQGIPYSGLNVHGNSMQMHSSSSGKQLFNQSQMLGSFAMPINRATAPDNPGFQFGEHEKKDRHHHHQQQQQHSHYSKNSISDEEEHDMTEDVTDTQNDKGKKGSAWHRMKWTGSMVKLLITAASYTGEDPGADQGRRRNIAIVQKKGKWKAISKVMGERGCSVSPQQCEDKFNDLNKRYKRLTDILGRGTACSVVENPALLDSMHHLSDKMKEDARKILNSKHLFYEQMCSYHNNNRVNLPEDLALQHSLQVALRCKEEHDLRRDASADPEEGEQSADSDYEEHDKEHQTVHTNLRDSSMNKRMCHAVDHGDVGFVTSSSNGVSGRFNPHDITLDINNAIPGGANLSFVRKDLTSQQVELQKHRLQAQEQKLEVAKQRLKWERFRMKK…	441
84	TaGT-84	TraesCS4D02G193800.1	MSAIAHRRRRPAPAPPAWTPEPWSDGETAALLEAWGPRHLRAGGGPLRTSDWRACAAAVTARRAADGRAPRTVDQCKNRMDYLKKRLRADRSRPSPPPPLSGSLRRLAKLLRQAPSVPHRLAPKVQREDRQDHEEETPLYRDWPPVPKRRRTAVSLSPLSSSAEHHHGNGGAACTEVAAALDRLAGTYERVEAAKQMEATRLEDRRLEAMRDLEIERMRVLADVAISTSDDTQTPATSAAISTSADTHTSVAAAASGGLVEELVQ*	266
85	TaGT-85	TraesCS4D02G193900.1	MHWSDEETSVLVDAWGPLYLGRNRGPLSMEDWDSVCSAVDAHHAAAGLDFSRNPAGCRRRISTLKARYTEEAAKGQPTSAWRHFAHLRAFLADPSGGPPGFAAKKPGASVKQEKKKVEEASGSVGTTKVPAKRQFSSLRDILAKTPATLKEEEETVKGCGCELVGGSAAGVTKLVAEMTRLAEVHERVEMERHRFRKEMLKMKMKEEMETEDVKLERKKVKAENEEQVRGN*	232
86	TaGT-86	TraesCS5D02G132100.1	MEGNNLPPGNFMQGATYGSSDLHRNPMQMHGPSSDNPGFNHSQIPGKFPMPMNQVTASDHLSEFQFREQRKADHHQVHHHHYPKKDSMSDDEEHGLNEDTTDSHSGKGKKGSAWQRMKWTDSMVKLLITAASYTGEDPGADLGCGRRNCAMVHKKGKWKAISKVMGERGCNVSPQQCEDKFNDLNKRYKRLTDILGRGTTCKVVENPALLDRMDNLSDKLKDDARKILSSRHLFYEEMCSYHNNNRISLPEDPALQRSLQFALRCKEENDMMRGASGDADEDDQSSDSDYEEDNDEDHQVAHSNKGGLPMQKKMWYTADHEDAGFGNSLSAHECSRRSNPHGITLDINKVVPDGTSLALTQKDLVLQSAELEKQCLKIENEALELAEQRLKWELSSKIK…	443
87	TaGT-87	TraesCS5D02G369500.2	MDGLPDGAAPPAPTPPQQQPKRDEWSESGISRLLEAYEAKWLLRNRAKLKWSDWVDIAHDVSAHCSSSESAASKPGAAAGGTAKTPNQCKNKVESMKKRYRAESAAATRAGVAGAASASGGPSWRFFGRMDGLLKGPAAGCSGQPQAQPEPSYDGMVQPRAPLKAEPEVDAEADTALQQPPDTAGPPGALSELLNADANGSATVKAEKIVDLATHKESSRAADSDAANVSSPRSKEVEVEANDDGAEEVDTLRKRKSPELDVARSIELLASSFLKIERARLEVYRDTERMRAEAEVKKGEMELRRTEIMAKTQLQIARLFAKRLKECVGGNGGSSSQVDTLAKKGENGSG*	351
88	TaGT-88	TraesCS5D02G450500.1	MSSAGDPAGAAAAAAPNPSVRAPRLPRWTRQEILVLIEGKRMVEVRGGARGGRGRLAAAAAGATGEGAAAALEPKWAAVAEYCRRHGVERGAVQCRKRWSNLAGDWKKIKEWERAAAGAREPSFWAMRNDARRERRLPGFFDREVYGILEGRGRGVVAGSSSGGDAAMEEVGVVRMEEDGEEEETGEEEEERGKGKEVAVAVETVFDSGRPAGEEVLFSEDEEEEDAETPEATPAPPPAVIALPISENSEASRQQSAQQGTTKGGQGGHQGSTKTAGSPTLQQSGQKRRRTGDDGEPRAEGMADKLLEILERNSQLVAAQLEAQNLNSERDREERREQANSLAVVLGRLADALGRIADKL*	361
89	TaGT-89	TraesCS5D02G550500.1	MEARKSAPGQPWSDGETMHLIDVYEDRWTKLRRGQLKAHQWEDVAAEVTRRCGGQRKTGTQCRHKLEKLRKRYRTEAARPVTSLWPFFRRMERLERGPVPVSTNSFPASPPASDDDQDQEEEEDEDEEEQEQEEEDHDEGEDQEEEEEQLLVARNSGSHTRSINGLVRDAGGFRGHQQQQQQRWRPSPPAVTLSTAPPRKRVSYEAAAFQAKAAAAERVKAEEAPAADHHSVAGVLRDIGEGIKRLERRRMEVQWEIERGWKETEARSNQMLQDAQRQLQDTLAALPPPGKKARRDHGSSADSL*	305
90	TaGT-90	TraesCS6D02G016300.1	MQSGYGGVSEFQQFIMDGGFAMAAAPQQQAQAAAAAAAAAAAAAAGGQELGAPFRYQPLHHHAMQHHHQQQQQHPPQMPPHFAHFGVAPAAAAAAGGIPFTQQFLNHQAAAAGHHHQQQHHLQLFHHEQQQQQHHKPPQQPPARWAPQQQHHQHPHQQQQHHHHQLGLDVEAAAVPESSRATSGGAAPPGVPPFLAAAMNFKLAVDPGGGSGATDDALNDGTGGGGGAGSGMMLHGGGGGDDEAATESRLRRWTGEEETSIKEPTWRPLDIDYIHSTSSSSKRKEKVATPESPAPVAPAANYFKKAGGGDDNAGAAASAGGGGGNYKLFSELEAIYKPGSGGGGGGAGQTGSGSGLTGDDNAILPPPSMADLPGGAPAAAVDAPQANTSETSAGEDAPA…	758
91	TaGT-91	TraesCS6D02G183700.2	MVALASLSSLCLCGSARRRSASAPTSISCCVLATPSGRGSHESRIPRRRFRRTEGATKSMEDSVKRKMEQFYEGVDGPPLRVLPIGGLGEIATTSLVCKRLFPTQLSSRNGATKLKQLLLHMAMKITSVIPALDSTTPIFASSFTMELIKKRLKEFGIFLSSRLKSFRVRNRFQAGPFEVEPIRVTHSIPDCCGLVLRCGDGTIFHTGDWKIDESPVDGRIFDREALEELSKEGVTLMMSDSTNILSPGRSTSESVVASSLLRHVSEAKGRRVITTQFASNIHRIGSIKAAADLTGRRLVFVGMSLRTYLEAAFRDGKAPLDPSTLVKAEDMDAYDPKNLLVVTTGSQAEPRAALNLASYGGSHALKLSKEDVLLYSAKVIPGNESRVMKMLNRLTDLG…	824
92	TaGT-92	TraesCS6D02G184500.2	MDDDGAASPSPSPSPWRSPSPLPIADPVTVAAVPPGHLALAIPIHKHGPSSSGGGGGGSREDAWSDGATSTLIDAWGERFVALGRGSLRHPQWQEVAEVVSSRDGYSKPPKSDVQCKNRIDTLKKKYKVEKAKSDSSWPFFDRLDFLLAPVQKLLGNSGGAAGNSGSSNPSNRSTAPMAPRVNFPQRTRTAFPSSGMKRRLPSPPQASASSESSDGFPPEPLAEAVNGKRQRLEESANGADSSDRAQGLRELAQAIRRLGETYERVESSKGEHELLMERNRLDAARELEDQRVQFFLKMQMEISKANNGAPLAVPLAAAAMVGNSASTAEDGDSPATADGNGPRRASMATDDMASSNHHVRYRVKDDRHHHASQRPSYQYNQNNVGAADTGGIGSGSDS…	417
93	TaGT-93	TraesCS6D02G222500.1	MQHPEQGGAGYPYGPPLTGMAPLLPQPASATVPVSSIPSPRPPPMQPQPQPAGTNFDQLPAARVSSIPSPTPSPMQPQPQPAGTNFDQLPAAGPVSGGGSGAVSFHDDENTPVDAGSGRSAGDAGAGGSGSRWPREETVALIRIRSEMDGAFRNAALKAPVWEEVSRKLAELGYRRSAKKCKEKFENVDKYYRRTKEGRAGRQDGKNYRFFAELEALHAAAPQQNQPMATAATILPDPRPLAMAPAYPGAVLPDLSLSSNSESESDDESDDEEDQADGGGGRSNESMMALFEGMIKQITEKQDATQRLFLETLEKWEADRTAREEAWRRQELARISREREQHARERAAAAARDAALIAFLQRVGGSSVLPTPMPAHTAPHPDAPGASLQLVVAASEEGD…	672
94	TaGT-94	TraesCSU02G029700.1	MPPFSPAGWRGPAGAPSPISSRPPAPAPAPAQQHQHQQQMDEQHGGAAVSGSGSGSVDGGEEGERGGSSSAAGGNRWPRQETLALLKIRSEMDAAFREAALKGPLWEQVSRRLAEMGHTRSAKKCREKFENVDKYYRRTKDGRTGRGDGKTYRFFTELEALHGASAAHHPQPAHVAVAPPAAPAASTIGAYSGVPSAPRVLAPELSPPPLLLTQQPVPTEAAACLTTTTAAVGDASFSDDSDGEDTDETADGGKRKRRGGSWGHGGKAMRFFEGLMRQVMERQEAMQSRLLEAIERRDQDRMIREEAWRRQEVARLAREQDALAQERAVAASRDAAVVSFIQRITGQIVPVHAPPSSFPAKPAATVTSVKPPPLQPTPVASVAPAPPTPRPPVQAQPNV…	788

## Sheet: B. distachyon
Table S3. Amino acid sequences of trihelix proteins in B. distachyon
No.	Protein name	ID	Sequence	Length (aa)
1	BdGT-1	Bradi1g12900.1	MDMKQQGSAGVMERSGQQGDQDAGRNLSAAGAMTLATVREYRRGNWTLPETMVLIEAKKRVHSERHPADQGLARWRWVEDYCWRAGCRRSQNQCNDRWDNLMRDYKKVRAHEQQHAAASSYWAMARAERKERCLPSNLLREIYEAMGEIVESRRRLSCYGGSGSGSGVLFLGAPLTATNVGADIPAMQASPLAQVPPPRPFEQGTHCSASESPERKRLRQSLDGQPRSSTPAAASASAGIHHQEAQPLQEDDESSGEDEDALGGAIGRGAAILSGALESREAAEERRHRELMAVEERRSVARQARREAGEQCVAGLAAAVSQLAGSMFALAAKRKGPAAPK*	342
2	BdGT-2	Bradi1g65410.2	MPSRKPGTEIRGHWTDGETWALVDAWGPLYLRRGGRSLSVDDWRVVSSAVNAHRAAAGCVHNRSAIQCQKRTLKDQYKKELYKQGPSRWRHFSQLSAFLASPDAPPPGFSAKVTPATTTVKKEKEEEEKEEVGPPPGFLYKMAAATVKEEEQEVVGCGCELVGRKRPRNLAAGEGGCQCPAAVVTKLAEVYERVAMAALGVEKEKMEMQRKNLGAVKVEIMEEVDDKPAE*	231
3	BdGT-3	Bradi1g77610.2	MQQEPTPEMPPFSPAVWRGPAGAPSPISSRPPAPGQQQQMVAAADELGGGGGAAASASGSGSLDGEEGGSSAAGGNRWPREETLALLKIRSDMDAAFREAALKGPLWEQVSRRIGEMGYKRSGKKCREKFENVDKYYRRTKDGRAGRAHGKTYRFFSELEALHSISISSSAAHPPPLPALAPPPSKLPAPSPPLPTATCAMAAPGASLSSLGGSDGSETDDDEIAAEGSKKRKRHSSNWSGITTTSSGGGGGKKKQATMRLFEGMMRQVMERQEAMQQRLLDAIERRDQERLAREESWRRGETARLAREQDALARDRAAAAARDAAVVSFIHRVTGQMAVLPPPPPETKTATKAAMLKRPPPAPPLQPTTPRNQPQQPHVVMPMSAPASASAPARAETS…	710
4	BdGT-4	Bradi2g12030.2	MERGDGAAAGGGGMGPRGAPAAMLGMGMQQFVSQPHAAAPVFQQPEHLHGGVFGQHHHQPVPAPARQQPPSYSPYPAVPVRAGGGHHEEEAMGHGAGNDGVAAQQQQQPGGLWSRMKWTDAMVRLLIMVVYNAGDDGEGAVAAAVGGGGGGGGSRAAAHGHGHGSATAAAHAQQKKGKWKSVSRTMGEHGFTVSPQQCEDKFNDLNKRYKRVVDLLGRGKACAVVESPALLDAMDELPPRAKEEARKLLSSKHLFFREMCNYHNSPHPHAAAAVTVASHHGAAVHDHEGAAACFHHPQPVACASSAAALHALAPSPAMMNSSTRTEGDEEDDDSENAHPRTSNEVEEMDEEDVLDDEEEQAPGIKSKHRRFHSLNSNGFPKRRRGESSTMEAEEDGNNN…	554
5	BdGT-5	Bradi2g16780.3	MEVREMAAAAAAAAAGGGGGGGGGGFGRLPPPNPNLPYREDCWSEGETAALVDAWGSRYVELNRGNLRQKQWQEVANAVNSRRGAAARRRPPRTDVQCKNRVDTLKKKYKAERVRGAPSGWSFFDELDRLVGPTLNSAANKRPSPAMAPHLALPVHPSSTAARKYPSPSSSPSPPPPMALPLPSYRRGALLPAAAFIQQEAAAAAAAVSDSEDSGDHPGGNNNNNHHDNLRRSPSRSVSSARSGGSNKRPFRREAGGDGDSGVSELARAIEAFAEMYERVESAKQKHSLEMERERIDFLKQLEVKRMENFVDAHVKLARVKRTKKSGGAASNGAGGVELISSVAALPFLSNSNYL*	356
6	BdGT-6	Bradi2g38230.4	MDPFHHLNTAFSNPYHPLLSSSPPHPHYPPPLPPPPAAAAEPPERERLPQWSHAETAAFLAIRADLDRSFLSTKRNKALWEAVSARLHDHGGFARTPDQCKSKWKNLVTRFKGSAHPPPPPDAADTPQHQHHPGDHPGTGGSGGASSAARGGGFPFHDEMRRIFDARVERARALEAKKAKGKHHARSGHDHLHPDDADDDGQGDEAGEEEDEEADILEDEEEESRAAETTRGAAGPGKKRRRKSTAAPAGNEQGEVEAMLREFMRRQAEMDERWAEAAEARDAERRAREEEWRAAMVALGEERLALVRRWREREDAWRARAEEREERRHRLIAALLAKLGGGDTS*	346
7	BdGT-7	Bradi2g46320.1	MDGKLPPPNPNLPYREDCWSEGETSALVDSWGSRYLELNRGSLRQPQWREVADAVNSRPGASARRRPPRTDIQCKNRVDTLKKKYKAERARGTTSPWPFYNQLDILVGPTLSASAAAASKKPSPPRGLPMMMRRRPSPSRSPSPPSPAPPMALPLPNYRRGSNLPSADLFHKAAAAAAAAVDSDSDDGYNNNNNYDDDEGSQQSPSRSVSSRSGGNGAPALGGGGSSKRKRGGSGGFGELAMAMETFAEMYERMEAAKQRHAEEMERQRIKFLKDLELKRMQAFVDMQLQLARVKHAKNGTSEMLMSLAALPFLSNPAYL*	321
8	BdGT-8	Bradi2g48320.1	MDDPAAASLSSSPSSSDASPSPRSKRRRTDRYALGFEFAPRLTPSAAAPAPASRSASEWTEDSTFALLDAWGERFVCAGRRSLSADEWLEVSHLVAAAASRPAGYYSEAQCRNRIDTLRKMFRKEKERSRLAAHRSNHPSPSNWVYFDKMLSLMCPTPLPLLPRIVKRRRDRQPVPRYSWGVDVGEFVLAGCGGAGSDAELGGDVTGALKGEEFAVLTESIRRFGEVYERVESSKRQHMAQLKRMRRDMQRDLEVRWREILEKAEMEIESIEEEEEGGDNAKKRLGDDDGGEKHNNGAVDASP*	304
9	BdGT-9	Bradi2g59440.2	MAGATTPRSRLPRWTRHETLVLIQAKRATEQRAAAAAQGQPVRLKWAVVSGYCRRHGVERGPMQCRKRWGNLSWDLKKILVWEKKNTKTKTSMEKEGEEEEEEEKKGEGQDESSSSRPSFWEMRGEQRRARQLPSSFDREVYDALVGAAASVKLPPAESGEEMDLDDDEDEDGGHQQIPMPMPMPAQTPPPPPVLVMPISARMYVPPASSQHECSDPATESAKKPGSDKNSTSQQDSEATFGAGVGAEGTATAATATTSVIGRQVTEALERGNRVLAEQLEAQRASAESDREHRAALLAAVNRLADAVSRIADKL*	316
10	BdGT-10	Bradi3g00697.1	MQSGYGGVSEFQQFIMDGGFAMAAAPPPPPTPQQQHAAAAAAAAGGQQELGAPFRYQPLHHHAMHPQQHHHHAPPQMPPHFAHFGGPTAAGGGIPFTQQLLHHQAAGQQHHHHHLQLFHEQQHHHHQQQQQHHKPQQPQPRWAPQQQQHHQHQQQHLGLDMEAAVPESTRAAAVPSGMPPFLAAAMNFKLAVDQSGSGATDDAMNDGGGGGSGMMLHGGGGGGAGRGEDEAATESRLRRWTGEEEASIKEPAWRPLDIDFIHSTSSSSKRAAGKDKAPTPESPSPAANAAANYFKKGGDDNVTANAAAAGGGNSSYKLFSELEAIYKPGSGGAGQTTGSGSGLTGDDNAMADLPHAPPPTMCPDGDDDILPHAPPPQPQANASETSAGEETETPAVVQP…	759
11	BdGT-11	Bradi3g05530.1	MDPNDAGLPCIVQALASIDPSDTTVLPCIVQALAALPPSPPTPKTPAPATPRAQPPPPPATESSNSMPPSPRRTRSGRAPEWTAAETLALVAAVAATDDGWARSVSAFQKWAIVAENLASSEGAGGSSSRRRARPAGDCKRRWEALAAEYAAVRQWEARTGGRYSEMGAAARRKAGLPSEFDTEVYGIMDALLADSGDAGGGGGKEGLVGAGGGGGADVGEEEGDGVGVGEEEEDDDDDDEKEEELEGDDNEGEMQVDGGNANASDDLEYCETETQNEPKKSQIEAWELANKLNDNAQHIHMILEGEVGDDAGQNHAPADPISPNAMESTRQKADELIKSLGGLVSYLNQFTDLIKDNGFEDVVGVN*	368
12	BdGT-12	Bradi3g17539.1	MEGAGAGAGMWPQGVLASSAAAMLGLGTGPQQQQQQQAVSQLPQYSLLQQLQGGGFQHHQPQPVPMPVPPEPEPESPVPPEPEEETTDGAGAGNDDGGVPGAGFVWTRVKWTDAMVRLLIMVVYNAGPVEDASGAAAEAGKKKASSSSSSSSSRGVQVQQGKKGKWRSASQAMSERGFAVSPQQCEDKFNDLNKRYKRVLDILGSGMARAVLQNPAVLDAAMSKLAPAARELARKLLGPKQIFGFREMCLYHNAVAATGAAAAASKPPKPVKPVKPVKPVVTAALPTINEVEDEEDEEAMGFGRRNPKRRRGESSKAKGVAVAEEEEEADPEETEEDEDAPLLSAMAVPQLQSKLDAMGPPGGGGDLEEARRWLQRRAMEVQEKLKACDRRDKELDAHR…	484
13	BdGT-13	Bradi3g30457.2	MQQQQGGGGGPGQQFGLHPPEMPPFSPAGQRISMAEAPSPISSRPPAPPGQQQLSSNELAGAAAAMSFDEEALAAGEEGGGGGSGGNRWPRQETLVLLKIRSDMDAAFRDATLKGPLWEEVSRKLAEEGYRRNAKKCKEKFENVHKYYKRTKDSRAGRNDGKTYRFFQQLEALQGATPGAGASSVPPPATAVRAPAEPPPQPVVAGAMPTPMGVGNLSFSTSNTEEFSEDEDEEDDSDDEGTDDMAVVGNKRKRMSSDGVAAAGGHNNKKMMRFFEGLMRQVMERQEAMQQRFLEAIEKREQDRMIREEAWRRQEMARLAREQETLAQERAMAASRDAAVLGFIQKITGQSVPMPMAPPPPSIAFMPPPPAGSHPTPISFSAAPPSSSQSPATQASPRP…	770
14	BdGT-14	Bradi3g33630.1	MSSSSSPKPDAVSSPELPPLAAPNIAAAAAAAAAAASSSGGMGLSGSAVGVGSGRRLPPPCWTHEETLALIEAYRDKWEALRKGNLRAADWDEVAGAVTARCGHFPTATYKSGVQCRHKIEKLRKRYRAERSRSAGRSKGPKWPFFPLLHDLAGGGAPDPSPNPIIKIKPRAGGGTPASPSSPMSSPSSEEAGRSRSLHGLISNGGGGSGLRFTIPKGSRTKPVGAPREARADRGDEDPEAEAMAEVASALRAVGEGFLRMEERRLEMSLQMEKERMDSEMKRTQTLLDAQQLFVEAFLGKQQQPHHKKSKLAAFATAAAMEED*	325
15	BdGT-15	Bradi3g38682.2	MDSDDPRHDLRGRAPAPALPGASGGATTKKSGPGQPWSHAETMHLLDVYEDRWNKLRRGQLKAQQWEDVAAETTARCVASGAGAGQRKTGTQCRHKLEKLRKRYRAEAARPVASLWPFFRRMDQLERGPRAALSPPAAASDDEGEEEEEEEEEGEEDDEDEEGQRQVEEPELVPRNSKSINGILRDGGGGFRGFTSRPPQPQQPPPPSPCLTLSNAPPRKRVAYEAFQAQAAADRVKAEEAQADRSGAVAHGPFSDVLRDFGEGLMRLERRRMDVQWEIERGWKEVEARHSRMLQDAQRRIQDTIAAVAASASGKKARRDHGSSGDDDFASQMKIRQRLVAKFFQTAWTSGKIGRSTKAEEYVDL	365
16	BdGT-16	Bradi3g44370.5	MSNAGDPAGAAAAAAATPSGRAPRLPRWTRQEILVLIEGKRMVEVRGGGRGGRGRVAAAAAAAAGEAAAALEPKWAAVAEYCRRHGVERGPVQCRKRWSNLAGDYKKIKEWERAAAAAREPSFWAMRNDARRERRLPGFFDREVYDILEGRGRGIVAGTSGGNAAGEEETAVRVDEEEEEEEEEKGKEKEVGVAEEPVFDSGRAAGDDTLFSEDEEGELEETPATTQASPPAVVALPISEKSEASRQQSTEQAGTSSKDKQPRQQGQGAERGASPTQQQQQQQSGQKRQRTGDGDSEAGEEGTAGLQGKLLEILDRNNRMVAAQLEAQNVNWERDREQRRDQADSLAVVLGRLADALGRIADKL*	365
17	BdGT-17	Bradi3g45230.1	MVALASLSSLCPCGLARRRSASASASTSTSISCCAVATPPSGKGSHESRIPRRRFRRTEGATKSMEDSVKRKLEQFYEGLDGPPLRVLPIGGLGEIGMNCMLVGNYDRYILIDAGVMFPDYDEFGVQKIIPDTTFIKKWSHKIEAVIITHGHEDHIGALPWVIPALDSNTPIFASSFTMELIKKRLKEFGIFLSSRLKSFRVRNRFQAGPFEVEPIRVTHSIPDCCGLVLRCGDGTIFHTGDWKIDESPVDGKIFDREALEELSKEGVTLMMSDSTNILSPGRSTSESVVASSLLRHISEAKGRVITTQFASNIHRIGSIKAAADLTGRRLAFVGMSLRTYLEAAFRDGKAPLDPSTLVKAEDMDAYDPKSLLVVTTGSQAEPRAALNLASYGGSHALK…	876
18	BdGT-18	Bradi3g45300.1	MEGNLPPRTLMPGALSDVEASFEPHQQQFQFAQPQLHQGMFATPANPVQELSNGVKTSQSDEDDALHHDRGGKAASQWHRVKWTSDMVKLLVSAVAYIDEDVEMDYGSSRKKKHAMLKRKGKWKLVSMSMNEMGFAVSPQQCEDKFNDLNKRYKRLTEILGRGTTCQIVENPQLLEGVSLSGKLKEEARKLLSSKHLHYEEMCSYHNQNRLCLLEDPVLQKSLRLALRSKDDHEKKSSIGDDDEDDEMMLSDDDEEDDEFNDDTEASAEDHHHRSHGTERLQLDYGETWSGSHLSEVAAIDMNKMLCERSGGLSAEKDSPGTHEIQILKQHLKLKAQMLKFKQRQFKWLRFSKEKDRELEKMRRENEKMRLENERLELELTLKGLEMGIKPKIVIGDWK…	401
19	BdGT-19	Bradi3g46210.1	MDDDGAASPSPSPSPSRSSSPLPLAEPVTVAAVPPGHLAVALPIQKPAPSSGGGGGGGGREDAWSDGATSTLIDAWGERFVALGRGSLRHPQWQEVAEVVSSRDGYSKPPKSDIQCKNRIDTLKKKYKVEKSKSGSSWPFFDRLDYLLAPVQKLGGNSGRAAGNSGSSNLAERTTAVMIPRFNFPTRSRLKRRLPSPPQASASSDSSDGFPPEPPVEAANGKRQRVEEAVNGADSSVRVQGLRDLAQAIRRFGEAFERVEASKREHELRMERDRLNAARELEDQRVQFFLKMQMEISKANNGTALGPLAAVAAAMIGNSAPATVPAVADGNGSRRTSMAPDVGTSSNHHVRYRVKDGRHHQSLQHPSYQYNQNNAGEDATGHGSGSNDNKEDDEVEDEE…	404
20	BdGT-20	Bradi3g50213.1	MAGSVPSPQPPPVPAAVSLSLVPSPPSSVQTPPSVTNSEVLPAAGTGASTGHGVINLNDINLVDGLRGRSTGEAGAGGSGCSRWPHDETLALIEIRSEMDSVFRNAGLKAPVWEEVSRKLAQRGYRRSAKKCKEKFENVDKYYKRSKEDRAGRPDNKSYRYFAQLEALHAADPPQHQAAPMAMAAAAARPLAMAHPGAGLLLPDHGFWSNTEPDSDNESDDEEEGGGGISYKMLTVLVKRLIKQVTKRQDAMQQLLLDKLERWEAERTKREQAWRAHELTRIKCEWEQLAQERATGATRDAALIMLLQRIITSGNSVSLPPSFSSLAAANKQKAPVIQNTSQIHHHIEALIASMQSVVASRSVGESSEGDNNGSGMPRWPKEEVDALIQLRMEKDELWQ…	1392
21	BdGT-21	Bradi4g24750.1	MEGSSLPPGNPMQVTPYGSLNGHGNSMQMHAPCSGKQPFNQSLMLGSFAMPVNRIQDPDRLPRFQFGEHGKVDHHQHSHRSKNCLSDEEEHDMTEDVGGKGKNGSAWHRVKWAGSMVKLLITAVSYTAEDPGPDLNCGKRSGTIAQKKGKWKAISKVMCERGCNVSPQQCEDKFNDLNKRYKRLTDILGCGIACDVVGNPALLDGMDNLSDKMKEDARKILSSKHLFYEEMCSYHNNNRVSLPEDLEFQHSLQLALRCKEDRGPRKDTSGEDQSADSDYEENDEWHQAVRTNMNKRMCHTVDHVDVGFVPSSSNNGSGRFDPHGITLDINKGLPDGTNLPSLQKDLASQALELQERRLQIEVNELAITKRRLKWERFKKQTEREMKRMELENERMMIMN…	423
22	BdGT-22	Bradi4g37730.1	MDGLTDADVAPLAAAAAAAPQQQQQQKRDEWSESGISRLLEAYEAKWLLRNRAKLKWSDWVDIANDVSVHCSSESAAAGKPGGSSAKTPNQCKNKVESMKKRYRAESAAAARSGPGAAANAAGPSWRFFGRMDGLLKGPGAGSSGQVQAELSNGVDLRVPPAKAEPEVEVEGGLLRQLPDAGPSALSELVNADGNGFATERAEKVDCSMQKDSRAVDSDANVSSPRSKEAKEDVEEVGKVWDMPKKRKSSEFDIGKSIELLASSFLKIEQARMEMYRETEKMRVEAEIKKGEMELKRTEIMAKTQLQIAKLFAKRLKECSRTGGSSSVAADVDTLTKKGENGSG*	345
23	BdGT-23	Bradi4g41830.5	MEGNNLPSGNFMQETVRKPMQMRSLNSGNQGFNSQIPVLFPMPMNQVTDSDHLSELQFGERGKSDHHHHHQTKDSMSDDEEHDLNEDATDGHIGKGKKGSAWQRMKWTDLMVKLLITAASYTGEDPGADLGGGRKSCAMMQKKGKWKAISKVMGERGCNVSPQQCEDKFNDLNKRYKRLTDILGRGTTCRVVANPALLDHMDNLSDKLKDDARKILSSRHLFYEEMCSYHNNNRVSLPEDPALQRSLQLALRCKEENDLKRGVSGDADEDDQTAESDSEEDNDEEHHPTHSSKGALPMHKRMRHMTDHEDVGFGNSSSSHDCSERTNLHGIALDINKVFLDGTSSALAQKDLALQLEQLEKYRFQIEIQELELAEQRFKWEQFCKKKDRELERMELESE…	430
24	BdGT-24	Bradi5g08600.2	MSGAGEGSGGGRAARLPRWTRQEILVLIEGKRVVEARGRGRGGRGAGGLAGAEPTKWAAVAEYCRRHGVERGPVQCRKRWSNLAGDYKKIREWERSLLLPSGGKEVSFWAMRNDARRERRLPGFFDREVYDIIEGRGGSRNAAAQAQVVVVEEEGKEKPAQALNSGRGVPEEGLFTSSSASSEDDDDEASVAPPAPVLPSPSPSPAPAHAVVAVTVPDKKNEAPVQDSSEKAATSKGKQQEQIMDDPPPEQGGQKRQRSDDTTGEATDLQGQLIEILDQSSRMVAAQLEAQNINCQLDREQRKDQVSSLLSVLGKVADALYRIADKL*	328
25	BdGT-25	Bradi5g08980.1	MASCDDDFGLLGDDAHPAPQPSAQPPPPQQAQTFCFVDAPATGSGSGPFVPAQEEGNHSSERGKASHHSKRRRERAEEFSDGGEYCSYISSSAGGRKGRGGGGGGSSDYRKDREEWTDGAISSLLDAYTERFEQLNRGNLRGRDWEDVAAAVTDGQGKGGAGKSVEQCKNKIDNLKKRYKVECTRNGGAGAASVSHWPWYRQMEQIIGNSSSPGTSKPLAPTNDEKPRQLLQNANKRYPSSGTGPPTMVPCSRLTPLSNPKWKRVLLKIGGTALAGEAPHNVDPKVIMLIAREVQVACRHGVEVAIVMGARNIFCGDNWVAATGTDRASTHPVGMMAAVMNAVLLQASLEKIGVETRVQTALMMQEVAEPYIRRRAMRHLQKGRVVIFGGIGACIGNPL…	503
26	BdGT-26	Bradi5g11070.1	MDDDDVHGDVSPSPTPSPTSSSPLPVASALPVADPVTVASAPPGGGLMTLALPIQKHGVYPSHGGGGGGGGGREDAWSEGATSALIDAWGERFVALGRGSLRHPQWQEVADSVSARESYSKAAKSDIQCKNRIDTLKKKYKIERAKPVSSWQFYDRLDVLLAPTYNQKPSAHPNGRNPVPTALRAGFPKRSRTPLMPAAAPVKQRAPSPEPSASSESSDGFPPEPVLPVANGKRRRTDEGRGDGSSGNDRVQGLRELAQAIRRFGEAYERMETAKLEQATEMERRRLDFARELESQRVQFFLNTQRELSQAKKHNSLAAAASLAGATIVGGSSRRIASIPDPTSRRKTSVPTVRTSSNHHGRYHISESSRHQHHQHRPAPRPHYQYHDNNFAASAAAND…	419
27	BdGT-27	Bradi5g13900.1	MLLSGPQPTPPLLLPESSGEDGGGGAHDLDSSSRGGGAASAPKKRAETWVQDETLSLIALRREMDNHFNTSKSNKHLWEAISAKMRDQGFDRSPTMCTDKWRNLLKEFKKARSHARSSGAAGGNGAAKMAYYKEIDDLLKRRGKAAGPAAGAGGGGGAPKSPTPTSKIESFLQFADKGFEDANIPFGPVEANGRSLLGVDDRLEPDRHPLALTTADAVVASGVNPWNWRDTSTNGGDNQATFGGRVILVKWGDYTKRIGIDGTAEAIKEAIKAAFGLRTKRAFWLEDEDEVVRSLDRDMPIGTYALHLDDGIPIKLCTDADRMTVRTEDKTFYTEDDFRDFLSRQGWTLLREYSGYRVVDTLDDLRPGVIYQGMRSLID*	380
28	BdGT-28	Bradi5g17150.1	MQQHQGGGSQYGAPPPQDMGPFSTAPPAPGPVPLSSRPPAPTQQQQPTYEELAAASGAGAGSGGFPDDDMLGGDNSGGGLGASGGNRWPREETLALIRIRSEMDATFRDATLKGPLWEEVSRKLAELGYKRNAKKCKEKFENVHKYYKRTKEGRTGRQDGKSYRFFSELEALHATTTAQHHQEQQLPPVSSAAAPPQLQHAFAAPAVSAPLPMSTMPPPPGPIQPAPISSAAPAAHVAELHQAPPPLGLQGLSFPSMSESESDDESEDDEMTAETGGGSGSQDGLGKRKHGGSKKLMAFFEGLMKQVIQRQEEMQRRFLETMEKREAERMAREEAWRKQEVARLNREQEILAHERAAAASRDASIIAFLQRVGAGQAVQVPAPVVIPMPAPMQVQTPRQ…	759
29	BdGT-29	Bradi5g17281.1	MTTSPPSPTTNAMMPSARRVPPPCWTPDETLALARAYTARRLAVGRAHLASADWAAVAAEATPSKTARQCRHKIEKLRRRLRSKRRRPFPLLDGIDLLDDPSPSPSHSRSQSPSPPPPASPPPPSASPPKKRKRPDAAESDVVKALKAIGEGFVRAELRRMEAARETQRMRMEMALRHLDAQRQLVDGLVGRIVDALE*	199
30	BdGT-30	Bradi5g20847.1	MEAGVGGGGFRDERVPPWGTQETRELIAARGELEREAAAASAGAAASRSAKTLWEAVAARLRARGYRRTADQCKCKWKNLVNRYKGKETSNPENGRQCPFFEELHAVFTERARNMQRELLQSESGASVKMKLKRTSDDRSSGESDDEEDEVEVSEDEKPMRSRKRKAGDKGQQLRRTVENSNTGRSSIRDLLHDFLVQQQHMDIQWREVMERRAQERLVFEQEWRRSMQKLEQERLMLEHSWMEREEQRRMREEARAQKRDSLLTTLLNKLLQDL*	276
31	BdGT-31	Bradi5g25700.1	MSASPDPSPSSSTPAGHLRTHPYPHHHNLHLSTPPPPQPHPPAAPGPLAVTPPHQQALAPYSAPPPSPASTPRDYRKGNWTLHETLVLITAKRLDDDRRAGGGVAGSSSSSPAGPSALPRSAEQRWKWVENYCWSQGCLRSQNQCNDKWDNLLRDYKKVRDFHNRLASNSTAPSGSGAAPAAAAPLPTSYWAMERHERKERNLPTNLAAEVYDALCDVLSRRAARRGGAPVAPSPPPPLALPAPPLHPPPKPLLSQQQQRIPPHHPPLLQLPPPPVAVAPPPTTTSVSEDEMTGSSSDSGSSSGRAGGGGDEPEAKRQRRQRGRVSDRGRVGSSVVRGATVLARTLVACEEKRERRHRERLELEERRLRLEAERAEARRQGFAGLISAVHSLSGAIHAL…	412

## Sheet:  T. urartu
Table S3. Amino acid sequences of trihelix proteins in T. urartu
No.	Protein name	ID	Sequence	Length (aa)
1	TuGT-1	TuG1812G0100000876.01.P01	MDPFHHLNTAFSNPYHPLLSSSPPHPYHPPPPLPPPPAADPPERERLPQWSHAETAAFLAIRADLDHSFLSTKRNKALWEAVSARLNAQGGFARTPDQCKSKWKNLVTRFKGTASDAQAEAAGGGDHHAGAAARGSFPFHDEMRRIFDARVERARALEAKKAKGKDAAARRDPDDDGGGEGGEDEDDEEEAEMFDEEEGRADAETRGAGKKRRRKAAPARTASAGGGVEIGEVEAVLREFMRRQMEMEERWMEAAEARDAERRAREEEWRAAMVALGEERLALVRRWREREDAWRARAEEREERRHQLVAALLAKLGGDTSS	322
2	TuGT-2	TuG1812G0100002104.01.P01	MQQQQQQPQHQGGGPGQQFGLHPPEMPPFSPSRSTGQQRISMAEAPSPISSRPPAPGPPPPQQQLNNELAGAGAVGFDEEALTAGEEGLGGGAGGNRWPRQETLALLKIRSDMDAAFRDATLKGPLWEEVSRKLAEEGYRRNAKKCKEKFENVHKYYKRTKDSRAGRNDGKTYRFFRQLEAMQSTSGVTAAPMASAPPPATAVGVPGVVGPTALRPLAEPPPVGAAAAATAGLPTPVVVGNLSFSTSNTEEYSDEDDSDDEGTDDMGGGADERGKRKRTSEGGAAAGSGGEAGSGKMMRFFEGLMKQVMERQEAMQQRFLEAIEKREQDRMIREEAWRRQEMARLAREQEILGQERAMAATRDAAVLSFIQKITGQTIPMPSIAAQAITFMPPPPPSQP…	817
3	TuGT-3	TuG1812G0100002557.01.P01	MSSSSSLKQDDIPSSPELPPLAAPGIAAAAAAAAAAASSGGGGGGVGAGGGSGRRLPPPCWTHEETLALIEAYRDKWEALKKGNLRAADWDEVAGAVTARCGRFPTATYKSGVQCRHKIEKLRKRYRAERTRSMGRSKGPKWPFFPLLHDLAGGGVPDASPNPIIKIKPRGNATPASPSPVSSPSSEDAGRSRSLHGLISNGGGGSGLRFTIPKASRTKPGVPREARPDRDRGDDDPEAEAMAEVASALRAVGEGFLRMEERRLELSLQMEKERMESEMKRTQALLDAQQLFVEAFLGKQQPHHKKAKLVSSAAAMEED	319
4	TuGT-4	TuG1812G0100002910.01.P01	MAAAGYGGRSVTRCKDMWENINKYFCKAKESGKKRPAHAKTCPYFVKLDHLYFHPGRGSGAGAASSSAAGNTNSKTNANGNAIASADDTGNKASVELLDVVVKYDTDTHYGAPPGFPTDGVRGGNAGREGTKDDGEAVDMGRA	143
5	TuGT-5	TuG1812G0100004790.01.P01	MDRSNLPPGNTTQGTPYASLNLHGNSLQMHAPSSGKHLFNQSQMPGSFTMPINRATEHDNPGSGFQFVEHGKKDHHQQQQQHNHLIKNSISDDEEHDMTEDATDAQSGKGKKGSAWHRMKWTGSMVKLLITAASYTGEDPGADLGGGRRNITVMQKKGKWKAISKVMGERGCNVSPQQCEDKFNDLNKRYKRLTDILGRGTACNVVDNPALLDCMNNLSDKMKEDARKILNSKHLFYEMMCSYHNNNRVNLPEDLALQHSLQVALRCKEEHDPRRDASGDAEEDDHSADSDYEDHDEEHQAVHHSMRDPSMNKRMCHALDHGDAGFLTSSSNDGSGSLDPHGIALDINKDFTDGTNLSVVRKELASQAIELRKRRLQIEAQELEVTEQRLKWERFKRKK…	442
6	TuGT-6	TuG1812G0200003099.01.P01	MSSAGDPGGGIAGPGRAARLPRWTRQEILVLIEGKRVVEVRGRGRGRGAAGGAAAEPTKWAAVAEYCRRHGVERGPVQCRKRWSNLAGDYKKIREWERSLPSLAGKEVSFWAMRNDARRERRLPGFFDREVYDIIEGRGSGGGGIRDSGSNAAAVLAEVGEEEGKEKVVFDSGRASVAGDDGLFSSSSSSEEEDEETSTPAPAPAPVLPAAPYPPPSLAVAVPVPVPEKKTEAPTQGSSEQAGTSKGKQQEEIRITDEPPPPQGGHKRQRSDDAPGETADLQGKLVEILDRSSRMVAAQLEAQNINCQLDREQRKDQVSSLLGVLGKVADALYRIADKL	339
7	TuGT-7	TuG1812G0200003279.01.P01	MASCDDDFGLLGDDAHPAPQPSAQPAPPQQAQGFCFVEASAAGSGAGPGPFAPAREEGNHSSDRGKASHHTKRRRDRPEEFSDGGEYCSYISGGGRKGRGGGVSSDYRKDREEWTDGAISSLLDAYMDRFEQLNRGNLRGRDWEDVAAAVTDGQGKSSGGKSVEQCKNKIDNLKKRYKVECQRIAGSASASLWPWYKQMEQIMGNSPSPGTPKPPPATNDDKPRQQQQHSNKRYPSSGTGHATTMVPYSRSTPLSNPKWKRVLLKIGGTALAGEAPHNVDPKVIMLIAREVQVACRHGVEVAILMGGRNVFCADSWVAATGTDRASTHPIGMMAAVMNAVLLQASLEKIGVETRVQTALMMQEVAEPYIRRRAIRHLEKGRVVIFGGTGAGTGNPLFTT…	499
8	TuGT-8	TuG1812G0200003916.01.P01	MLLSGPQPPTPPLLLPESSGEDGGAHDHDSSSRASAPKKRAETWVQDETLSLIALRREMDNHFNTSKSNKHLWEAISAKMREQGFDRSPTMCTDKWRNLLKEFKKARSHARSSAGAGGNGSAKMAYYKEIDDLLKRRGKAAASPAGSGGGGGAAKSPTPTSKIESYLQFADKGFEDANIPFGPVEASHPLALTTADAVATNGVNPWNWRDTSTNGGDNQGTYGGRVILVKWGDYTKRIGIDGTAEAIKEAIKSAFGLRTRRAFWLEDEDEVVRSLDRDMPVGVYTLHLDNGITIKLCTFEDADRMTVRTEDKTFYTEDDFRDFLSRRGWTLLREYSGYRVADTLDDLRPGVIYQGMRSLVD	361
9	TuGT-9	TuG1812G0200004404.01.P03	MQQHQHQGDASQYGAPPQPADMGPFSAQQAPGPVPLSVRPPPTQHQQQQNPQPSYDELAGASGAGASGFPDDDMLGDSGGHSGGGLGSGGNRWPREETLALIRIRSEMDTTFRDATLKGPLWEEVSRKLAELGYKRSAKKCKEKFENVHKYYKRTKEGRAGRQDGKSYRFFQELEALHAATAAAQHHQQHQEQLPLVVSAAPPPQMHAFSAPQPMSAMPPPPGPMQPAPISSAAPAPAVEPPQPPPVSLQGLSFPCMSDSESDDDDDSEDDDMTAETGGSPDGLGKRKRGGGGSKKMMAFFEGVMKQVVQRQEEMQQRFLETMEKREAERTAREEAWRRQEVARLNREQEQLAQERAAAASRDASIIAFLQRIGGQAVHVPPVVIPMPTPMQVQTPPPP…	749
10	TuGT-10	TuG1812G0200004868.01.P01	MMEAGGGGGGFRDERVPQWGVQETRELIAARGDLEREAAAGRSAKTLWEAVADALRARGYRRTADQCKCKWKNLVNRYKGKETSDPETGRQCPFFEELHAVFTERAKNMQRQLLQSESGTSVKKKLKRPSGDQSSGESDENEYGVEVSDDEKPVISKKRKAGDKGQPSQRMAENSRAGSSSIHDLLQEFLVQQQHVDMLWHETMERRAQERLIFEQEWRQSMQKLEQERLMLEQSWIEREEQRRMREEARAQKRDSLMTTLLNKLLQEDL	270
11	TuGT-11	TuG1812G0200005898.01.P01	MSASSDPSPSSSAAAAASASPLAAYHAHPHHPHHHLHLSTPPPHAYPPAAPPPSPASAPRDYRKGNWTMHETLILITAKRLDDDRRAGGGAGGVAMAGPSSPPTPRSAEQRWKWVENYCWINGCLRSQNQCNDKWDNLLRDYKKVRDYEARRASIAATPPVDGAPAQPPTPLPSYWTMERHDRKERNLPTNLAPEVYDALLDVLSRRAARRGGAAIAPAAPAPLALPPPPPPPPPPPSPPKPLLNQQQQQQQKHHRLHPQPPPLLQLPAPAPQPSVPSATSVSAEEEMTGSSESGSDGLGLGGMSGGVGGNGDEPEAKRRRRAERLGSSVVRSATVLARTLVACEDRRERRHREVLELEERRLRLEAERNEVRRQGFAGLVAAVNGLSGAIHALVADHH…	405
12	TuGT-12	TuG1812G0300001315.01.P01	MERVDGGAGLGARGSAGAMLGMEMHLVHQPQPQIHTASSFQQPPEHLHHANGGFQVQHHQAMPMGQQHPPPSYAAYVAPPSRVVNAHEEEEMGNGVAAVQQPGAGTAGCSWSRMKWTDAMVRLLIAVVYNAGDDGEGASAGGRAAAAHSHGKAVASAAAQGGHGPQAAAQQRKGKWRSVSRAMVEKGFKVSPQQCDDKFNDLNKRYKRVVELLGRGTACNVVANPALLDAMGELTAKAKEEARKLLSSKRLFFREMCNYHNPGGTATASHGTQGGRQVVNFSTRSEDDSEDDVLSSKEAEEEEDDYDLDDVEEKAPDTKRSDGRIDDSNGFHNYGGHKNKHRRGESSAAAAGEDGEENGNNNPARGMPCTMQQLKRELAAAEAGGDQQQLRQLVRRRAL…	491
13	TuGT-13	TuG1812G0300001316.01.P01	MERVDGGTELGARGHAGAMLGMEMHLVHQPQPQIHAASSFQQPPEHLHHANGGFQVQHHQAMPMGQQHPPPSYAAYVAPPSRVVNAHEEEEMGNGVGAVQQPGAGTAGCSWSRMKWTDTMVRLLIAVVYNAGDDGEGVSAGGKAAAAHSHGKAVASAAAQGGHGPQAAAQQRKGKWRSVSRAMVEKGFKVSPQQCEDKFNDLNKHYKRVVDLLGRGMACNVVANPALLDTMGELTAKAKEEARKLLSSKRLFFREMCNYHNPGGTATASHGTEGGRQGVNSSTRSEDDSEDDVLSSKEAEEEEDDYDLDDVEEKAPGTKRRDGRVDDINGFHNYGGHHKNKRRRGESSAAAAGEDGEENGNRNPARGMPCTMQQLKRELAAAEAGGDQQQLRQLVRRRA…	488
14	TuGT-14	TuG1812G0300002891.01.P01	MRKNRTTPNLAGLAIVPANPHRRTAPAQTLAQHMDHDAAAASPSASPSSSGASPSPRSKRRRTDRYALGFEFAPRSAPSAPAPRTTPEWTEESTFALLDAWGERFACDGRRSLSADEWLEVSRIVAAAASRPAGYFSESQCRNRIDTLRKMFRKEKERSRLAAHRSSNPAPSKWVYFDKMLSLMCPPTPTPPPLLPPLTPLVTRRRDTHPVPRRSWGVDVGELVLAGCSKVVPGNSVPDVQLREKQTYEPVAVQGEEYAILTEAIHRLREVYERVESSRRQHMAELKRMRKDMQRDLEVRRREILEKAQMEIASLEEEDAKDGAVNNRLEDYNGVEEQNNGALDASP	347
15	TuGT-15	TuG1812G0300003172.01.P01	MDGKLPPPNPNLPYREDCWSEGETAALVDAWGSRYIDLNRGSLRQPQWREVADAVNTRPGASARRRPPRTDIQCKNRVDTLKKKYKAERARGGPSPWPFYRQLDVLVGPTLSAAAAKKPSPPRALPMLRRRMSPSRSPSPPSPAPPMALPLPNYRRGSNLPAADLFHKAAAAAAAADSDSDDGYNNNNNYDDDEGSQQSASRSVSSHSGGNGPPVLGSGGGGGGGNKRKRGGAGGFGELAMAMETFAEMYERMEAAKQRHAEEMEKQRIKFLKDLELKRMQAFVDMQLQLSRVKQAKNGTSEMLMSLAALPFLSNPAYL	319
16	TuGT-16	TuG1812G0400000240.01.P01	MDTKGSGAHREGEETGNTMAGNVGAGAMTVAREYRRGDWTLPETMLLIEAKKRVHEERHPADLGLARWRWVEDYCWRAGCRRSQNQCNDRWDNLMRDYKKVRAYEHAGAAAEAPSYWEMARAERKARYLPSNLLREIYEAMGEIVERRMSFAGAGGPFLGAPPPPPMVSSGLVGAPMQASPLAQVQPRPL	190
17	TuGT-17	TuG1812G0400002307.01.P01	MHWSDEETSVLVDAWGPLYLGRNRGSLSMEEWDSVCRAVDAHHAAAGLDFSRNPAGCKRRISALQARYTEEAAKEQPTSAWRHFAHLRAFLADPSGGPPGFGAKKPGASVKKEKKKVEEASGSVGTTKVPAKRQFSSLRDILAKTPATVKEEEVVGCGCELVGGSAAGLSVTKLVAEMTRLAEVHERVEMERLKFMKEMLMMKMKEEEETEDVKLERKKVKAENEEQVHGN	231
18	TuGT-18	TuG1812G0400002308.01.P01	MSAIAHRRRRPAPAPPAWTPEPWSDGETAALLEAWGPRHLRAGGGPLRTSDWRACAAAVTARRAADGRAPRTVDQCKNRMDYLKKRLRADRSRPSSPPPLSGSLRRLAKLLRQAPSVPHRLAPKVQREDRQDDNEVETDHNRSPLYRDWPPVPKRRRTAVSLSPPSSSAEHHHGNGGAACTEVAAALDRLAGTYERVEAAKQMEATRLEDRRLEAMRGLEIERMRVLADVAISTSDDTQTPATSAAISTSADTHTSVAAAASGGLGEEQVQ	271
19	TuGT-19	TuG1812G0500001336.01.P01	MEGNNLPPGNFMQGATYGSSDLHRNPMQMHGPSSGNQGFNHSQIPGKFPMPMNQVTDSDHLSEFQFRGQRKADHHQVHHHHYHKKDSMSDDEEHGLNEDTTDSHSSKGKKGSAWQRMKWTDSMVKLLITAASYTGEDPGADLGCGRRNCAMVHKKGKWKAISKVMGERGCNVSPQQCEDKFNDLNKRYKRLTDILGRGTTCKVVENPALLDRMDNLSDKLKDDARKILSSRHLFYEEMCSYHNNNRISLPEDLPLQRSLQFALRCKEENDMMRGASGDADEDDQSSDSDYEEDNDEDHHVAHSNKGGLPMQKKMRYTADHEDAGSHECSRRSNPHGIALDINKVVPDGTSLALTQKGLVLQSAELEKQCLKIENEALELAEQRLKWELSSKIKDKELER…	436
20	TuGT-20	TuG1812G0600002076.01.P03	MVALASLSSLCLCGSARRRSASAPTSISCCVLATPSGRGSHESRIPRRRFRRTEGATKSMEDSVKRKMEQFYEGVDGPPLRVLPIGGLGEIGMNCMLVGNYDRYILIDAGVMFPDYDEFGVQKIIPDTTFIKKWSHKIEAVIITHGHEDHIGALPWVIPALDSTTPIFASSFTMELIKKRLKEFGIFLSSRLKSFRVRNRFQAGPFEVEPIRVTHSIPDCCGLVLRCGDGTIFHTGDWKIDESPVDGRIFDREALEELSKEGVTLMMSDSTNILSPGRSTSESVVASSLLRHVSEAKGRRVITTQFASNIHRIGSIKAAADLTGRRLVFVGMSLRTYLEAAFRDGKAPLDPSTLVKAEDMDAYDPKNLLVVTTGSQAEPRAALNLASYGGSHALKLSKE…	851
21	TuGT-21	TuG1812G0600002690.01.P01	MQHPEQGGAGYPYGPPLTGMAPLLPQPASAAVPVSSIPSPTPSPMQPQPQPAGTSFDQLPAARVSSIPSPTPSPSPMQPPPQPAGTNFDQLPSAGAVSFHDDENTPVDGGSGRSGGDAGAGGSGSRWPREETVALIRIRSEMDGAFRNAALKAPVWEEVSRKLAELGYRRSAKKCKEKFENVDKYYRRTKEGRAGRQDGKNYRFFKELEALHAAAPQQNQHMATAAPILPDPRPLAMAPAYPGAGLPDLSLSSNSESESDDESDEEEDQAGGGGGRSNESMMALFEGMIKQITEKQDATQRLFLETLEKWEADRTAREEAWRRQELARISREREQHARERAAAAARDAAVIAFLQRVGGSSVLPTPMPAHTAPHPDAPASSLQLVVAAPEEGGRRGGGE…	667
22	TuGT-22	TuG1812S0000642600.01.P01	MEGSNLPTGNMMQGIPYSGMNVHGSSMQMHATNSGKQLFNQSQMLGSFAMPINRATAPDNPGFQFGEHEKKDHHHHHQQQQHSHYYKNSISDEEEHDMTEDVTDTQNDKGKKGSAWHRMKWTGSMVKLLITAASYTGEDPGADQGVRRNIAIVQKKGKWKAISKVMGERGCSVSPQQCEDKFNDLNKRYKRLTDILGRGTACSVVENPALLDSMHHLSDKMKEDARKILNSKHLFYEQMCSYHNNNRVNLPEDLALQHSLQVALRCKDEHDLRRDASADPEEGDQSADSDYEEHDKEHQTVHTNLRDSSMNKRMCHAVDHGDVGFVTSSSNGVSGRFNPHDITLDINNAIPGGANLSFVRKDLTSQQIELQKHRLQTQEQKLEVAKQRLKWERFRMKKD…	439

## Sheet: Ae. tauschii
Table S3. Amino acid sequences of trihelix proteins in Ae. tauschii
No.	Protein name	ID	Sequence	Length (aa)
1	AetGT-1	AET1Gv20177700.3	LPPLCSAFPSTAPPPPPAMDPFHHLNTAFSNPYHPLLSSSPPHPYHPPPPLPPPPAADPPERERLPQWSHAETAAFLAIRADLDHSFLSTKRNKALWEAVSARLNAQGGFARTPDQCKSKWKNLVTRFKGTASDAQPEGGDHPAGAAARGSFPFHDEMRRIFDARVERARALEAKKAKGKDAAARRDPDDDGGGEGDEGEDDEEEAEMVDEEEGRADAEARGAGRKRRRKAAPARTASAGGGVEIGEVEAVLREFMRRQMEMEERWMEAAEARDAERRAREEEWRAAMVALGEERLALVRRWREREDAWRARAEEREERRHQLVAALLAKLGGDTSS*	338
2	AetGT-2	AET1Gv20426100.2	QQQPQHQGGGPGQQFGLHPPEMPPFSPSRSTGQQRISMAEAPSPISSRPPAPGPPPPQQQQLNNELAGAGAVGCDEEALAAGEEGLGGGAGGNRWPRQETLALLKIRSDMDAAFRDATLKGPLWEEVSRKLAEEGYRRNAKKCKEKFENVHKYYKRTKDSRAGRNDGKTYRFFRQLEAMNSTSGATAAPMASAPPPATAVGVPGVVGPTAVRPLAEPPPVGAAAAATAGLPTPVVVGNLSFSTSNTEEYSDEDDSDDEGTDDMGGGADERGKRKRTSEGGAAAGSGGEAGSGKMMRFFEGLMKQVMERQEAMQQRFLEAIEKREKDRMIREEAWRRQEMARLAREQEILGQERAMAATRDAAVLSFIQKITGQTVPMPSIAAQAITFMPPPPPSQPHAT…	821
3	AetGT-3	AET1Gv20544800.3	MSSSSSLKQDDVPSSPELPPPCWTHEETLALIEAYRDKWEALKKGNLRAADWDEVAGAVTARCGRFPTATYKSGVQCRHKIEKLRKRYRAERTRSMGRSKGPKWPFFPLLHDLAGGGVPDASPNPIIKIKPRGNATPASPSPVSSPSSEDAGRSRSLHGLISNGGGGSGLRFTIPKASRTKPGVPREARPDRDRGEDDPEAEAMAEVASALRAVGEGFLRMEERRLELSLQMEKERMESEMKRTQALLDAQQLFVEAFLGKQQPHHKKAKLVSSAAAMEED*	282
4	AetGT-4	AET1Gv20805700.1	QTISLNHSAAASGSSQFSSPDMPSSKASPGARGPWSDGETSALVDAWGPLYLRRDPDPLGVEDWRVVCSAVNAQRAAEGCRFNRTLVQCQKRVYTLKDQYMKELAKGRPASGWRHFARLRAFLAASPPGFVGKRPAASVKKEKAA	145
5	AetGT-5	AET1Gv20943300.1	MELREMAAAAAAAASAGGGGGGGGGGGGGGRLPPPNPNLPYREDCWSEGETAALVGAWGSRYVDLNRGNLRQKQWQEVAGAVNSRRGAAARRRPPRTDVQCKNRVDTLKKKYKAERARGGPSAWNFYGELDRLVGPTLSAAAATKKHPSSGLPAPHFALPLHPSAARRHPSPSSSPSPPPPMALPLPNYRRGAPLPAAAFIQQAAAAAAAISDSDDSGDLGDNNSNNSRRSPSRSISSHSGGNNKRRRRSESSSGGDGGVGELARAIEAFAEMYERVESAKQKQFLEMERERINFMKQLEVKRMENFVDAHVKLARMKHAKKNGGSAANGTIGVELASSVAALPFLSNPAYL*	353
6	AetGT-6	AET1Gv21027600.1	MDRSNLPPGNTTQGTPYGSLNVHGNSMQMHAPSSGKHLFSQSQMPGSFTMPINRATEHDNPGSGFQFVEHGKKDHQQQQQQQQHNHLIKNSISDDEEHDMTEDATDAQSGKGKKGSAWHRMKWTGSMVKLLITAASYTGEDPGADLGGGRRNITVMQKKGKWKAISKVMGERGCNVSPQQCEDKFNDLNKRYKRLTDILGRGTACNVVDNPALLDCMNNLSDKMKEDARKILNSKHLFYEMMCSYHNNNRVNLPEDLALQHSLQVALRCKEEHDQRRDASGDAEEDDHSADSDYEDHDEEHQAVHHSMRDPSMNKRMCHALDHGDAGFLTSSSNDGSGSLDPHGIALDINKGFTDGTNLSVVRKELASQAIELRKRRLQIEAQELEVTEQRLKWERFKR…	445
7	AetGT-7	AET2Gv20652600.7	PHLPSLHTCYLAVAPARSERGRGRRACGGMSSAGDPGGGIAGPGRAARLPRWTRQEILVLIEGKRVVEVRGRGRGRGAAGGAAAEPTKWAAVAEYCRRHGVERGPVQCRKRWSNLAGDYKKIREWERSLPSLAGKEVSFWAMRNDARRERRLPGFFDREVYDIIEGRGSGGGGIRDSGSNAAAVLAEVGEEEGKEKVVFDSGRASVAGDDGLFSSSSSSEEEDEETSTPAPPPVPVPVLPTAPYPSPSQAPAVVAVPVPVPVPVLFVSTEKKTEAPTQGSSEQGTSKGKQQEEIRITDEPPPPQGGQKRQRSDDAPGETADLQGKLVEILDRSSRMVAAQLEAQNINCQLDREQRKDQVSSLLGVLGKVADALYRIADKL*	381
8	AetGT-8	AET2Gv20712400.1	MDDDDNSPSPSLSPASSSPLPVASALPVADPVTVASAPPGGPLTLALPIQKHGSYPSHGGGGGGGGGREDAWSEGATSALIDAWGERFVALGRGSLRHPQWQEVAEAVSSRDNYSKAPKSDVQCKNRIDTLKKKYKIERAKPVSSWQFYDRLDVLLAPTYNQKPAAHPNGRNAVPTALRAGFPQRSRTPLMPASAPVKRRAPSPELSASSESSDGFPPEPALPAANGKRRRTDEGRVDGFSGGDRSQGMRELAQAIRRFGEAYERVETAKLEQAAETERQRLDFARELESQRVQFFLNTQKELSQGKSHISPAAAASHSQVGAATVGGSSRRMASVPDSTSRRMAPFPDARTSSNHHDRYRASDGSRHHHRPALRPHYQYHESNMADSAAASDGEQSDE…	414
9	AetGT-9	AET2Gv20774300.2	MLLAGPQPPTPPLLLPESSGEDGGAHDHDSSSRASAPKKRAETWVQDETLSLIALRREMDNHFNTSKSNKHLWEAISAKMREQGFDRSPTMCTDKWRNLLKEFKKARSHARSSAGAGGNGSAKMAYYKEIDDLLKRRGKAAASPAGSGGGGGAAKSPTPTSKIESYLQFADKGFEDANIPFGPVEASHPLALTTADAVATNGVNPWNWRDTSTNGGDNQGTYGGRVILVKWGDYTKRIGIDGTAEAIKEAIKSAFGLRTRRAFWLEDEDEVVRSLDRDMPVGVYALHLDNGITIKLCTFEDADRMTVRTEDKTFYTEDDFRDFLSRRGWTLLREYSGYRVADTLDDLRPGAIYQGMRSLVD*	362
10	AetGT-10	AET2Gv20869300.5	MQQQQQRHQGGASQYGAPAPADMGPFSAQQAPGPVPLSVRPPPPTQQQQQQNSQPSYDELAGASGAGGSGFPDDDMLGDSGGHSGGGLGSGGNRWPREETLALIRIRSEMDTTFRDATLKGPLWEEVSRKLAELGYKRSAKKCKEKFENVHKYYKRTKEGRAGRQDGKSYRFFQELEALHAATAAAQQQQQDHLPLVVTAAPPPQMHAFSAPQPMSAMPPPPGPMQPAPISSAAPAPAVEPPQPPPVSLQGLSFPSMSDSESDDDDDSEDDDMTAETGGSPDGLGKRKRGGGGSKKMMAFFEGLMKQVVQRQEEMQQRFLETMEKREAERTAREEAWRRQEVARLNREQEQLAQERAAAASRDASIIAFLQRIGGQTVHVPPVVMPMPTPMQVQTPPPP…	746
11	AetGT-11	AET2Gv20872600.1	MAPPSPPAHAARRVPPPCWTPEETVALARAYTARRLAVGRAHLSSADWAAVAAAATPSKTARQCRHKVEKLRRRLRSKRRRPCPILDGIDLLDDPSSSPSRSHSPSPPPPASPLPPSPSPPKKRKRPDPDEEGYAGESDVVQAVRAIGEGFVRAELRRMEAARESQRMRMEMALRHLDAQQRLLEGLVGRIVDALE*	197
12	AetGT-12	AET2Gv21201400.1	MSASSDPSPSSSAAAAASASPLAAYHAHPHHPHHHLHLSTPPHAYPPAAPPPSPASAPRDYRKGNWTMHETLILITAKRLDDDRRAGGGAGGVAMAGPSSPPTPRSAEQRWKWVENYCWINGCLRSQNQCNDKWDNLLRDYKKVRDYEARRASIAAAAPPVDGAPAAQPQTPLPSYWTMERHDRKERNLPTNLAPEVYDALLDVLSRRAARRGGAPLLNQQQQQEQQKHHRLHPQPPPLLQLPAPVPQPSVPSATSVSGNARRAPVPT*	269
13	AetGT-13	AET3Gv20255700.1	MERVDGGAGLGARGSAAAMLGMEMHLVHQPQPQIHAASSFQQPPEHLHHANGGGLQVQHHQAMPVRQQHPQPPYAAYVAPPSRAVKAHEEEEMGNGVGNGGGVVQQPRAGAGAGAAGCPWSRMKWTDAMVRLLIAVVYNAGDDGEGVSAGGKAAASHSHGKAGASAAAAHGGHGPQAAAQQKKGKWKSVSRAMMENGFAVSPQQCEDKFNDLNKRYKRVVDLLGRGTACKVVENPALLDAMGELTAKAKEEARKLLSSKHLFFREMCTYHNPPGAAAAASHGTDDGAACFHHPQPAAVPGAANSSAGRQVVAMVNSSTRSEDDSEDDVLSSKEAEEEEEDDDYDLDDVEEKAPGTNRRGGCVDDGNGFHNYGGHKNKRRRGESNAAAGEDGEEDGNKHA…	539
14	AetGT-14	AET3Gv20256000.1	MERVDGGAGLGARGSAGAMLGMEMHLVHQPQPQIHAASSFQQPPEHLHHANGGFQVQHHQAMPMGQQHPPPSYGAYVAPPSRAVNAHEEEEMGNGIGAVQQPGAGAAGCSWSRMKWTDAMVRLLIAVVYNAGEDGEGVSAGGKAAASHSHGKAVASAAAQGGHGPQAAAQQRKGKWRSVSRAMVEKGFKVSPQQCEDKFNDLNKRYKGVVDLLGRGTACDVVANPALLDTMGELTAKSKEEARKMLRSKRLFFREMCNYHNPGGTATASHGIEGGAAANSSAGRQVVAMVNSSTRSEDDSEDDVLSSKEAEEEEDDYDLDDVEEKAPGGHKNKRRLGESSAAAAGEDGEENGNNKPARGRPCTSMQQLKRELAAAEAGGDQQQLRQLVQRRALELEKQE…	486
15	AetGT-15	AET3Gv20600800.1	MDHDAAAASPSASPSSSGASPSPRSKRRRTDRYALGFEFAPRSAPSAPAPRTTPEWTEESTFALLDAWGERFACDGRRSLSADEWLEVSRIVAAAASRPAGYFSESQCRNRIDTLRKMFRKEKERSRLAAHRSSNPSPSKWVYFDKMLSVMCPPTPTPTPPPLLPPLTPLVTRRRDTHPVPRRSWGVDVGELVLAGCSKVVPGNSVPDAQLRGKQTYEAGAVQGEEFAILTEAIHRLREVYERVESSRRQHMAELKRMRKDMQRDLEVRRREILEKAQMEIASLEEEDAKEGAVNNRLEDHNGVEEQNNGALDASP*	317
16	AetGT-16	AET3Gv20649300.1	MDGKLPPPNPNLPYREDCWSEGETAALVDAWGSRYIDLNRGSLRQPQWREVADAVNTRPGASARRRPPRTDIQCKNRVDTLKKKYKAERARGGPSPWPFYRQLDVLVGPTLSAAAAAKKPSPPRALPMLRRRMSPSRSPSPPSPAPPMALPLPNYRRGSNLPAADLFHKAAAAAAAADSDSDDGYNNNNYDDDEGSQQSASRSVSSHSGGNGPVLGGGGGGGGGNKRKRGGTGGFGELAMAMETFAEMYERMEAAKQRHAEEMEKQRIKFLKDLELKRMQAFVDMQLQLSRVKQAKNGTSEMLMSLAALPFLSNPAYL*	319
17	AetGT-17	AET3Gv20978400.3	MMSANGDSPAGAAVTTPRSRLPRWTRHETLVLIQAKRVTEQRAAQPVRLKWAVVSAYCRRHGVERGPMQCRKRWGNLSWDLKKIVAWEKKHAAAAATGDADSAAPERESFWDMRGEQRRARQLPSSFDREVYDAIVGAANQLKPDSAEEMELADDADEHPPSPMMVMPIQARMYVPPASSQSQHECSDPATESAKKPASDKNSTSQQDSEATFGAGVGAEDTDTATATPTAAAGTTSMGRQMSEALERGNRLLAEQLEAQRANWDADREHRRALLAAVNKLADAAARIAERL*	293
18	AetGT-18	AET4Gv20029000.3	MDTKGSGAHREGEETGNSNAGAMTVAREYRRGNWTLPETMLLIEAKKRVHEERHPADLGLARWRWVEDYCWRAGCRRSQNQCNDRWDNLMRDYKKVRAYEHAGAGGEAPRPSYWEMARAERKARYLPSNLLREIYEAMGEIVERRMGFSGPGGPFLGAPPPPPMGSTGLVGVPMQASPLAQVQPRPLGTPHQEETRGSSESSPERKRLRLSLDGQPGSSTPASAAGHNDRHQEPQGDDREISSDDAEEHEELSGAIGQCAAILSGALESREAAEERRHREVMAVEERRSVARQARREAGEQCMAGLAAAVGQLAGSMLALAAKHEEGPAAPK*	333
19	AetGT-19	AET4Gv20237100.2	MEGSNLPTGNMMQGIPYSGLNVHGNSMQMHSSSSGKQLFNQSQMLGSFAMPINRATAPDNPGFQFGEHEKKDRHHHHQQQQQHSHYSKNSISDEEEHDMTEDVTDTQNDKGKKGSAWHRMKWTGSMVKLLITAASYTGEDPGADQGRRRNIAIVQKKGKWKAISKVMGERGCSVSPQQCEDKFNDLNKRYKRLTDILGRGTACSVVENPALLDSMHHLSDKMKEDARKILNSKHLFYEQMCSYHNNNRVNLPEDLALQHSLQVALRCKEEHDLRRDASADPEEGEQSADSDYEEHDKEHQTVHTNLRDSSMNKRMCHAVDHGDVGFVTSSSNGVSGRFNPHDITLDINNAIPGGANLSFVRKDLTSQQVELQKHRLQAQEQKLEVAKQRLKWERFRMKK…	441
20	AetGT-20	AET4Gv20502700.5	AIAHRRRRPAPAPPAWTPEPWSDGETAALLEAWGPRHLRAGGGPLRTSDWRACAAAVTARRAADGRAPRTVDQCKNRMDYLKKRLRADRSRPSPPPPLSGSLRRLAKLLRQAPSVPHRLAPKVQREDRQDHEEETPLYRDWPPVPKRRRTTVSLSPLSSSAEHHHGNGGAACTEVAAALDRLAGTYERVEAAKQMEATRLEDRRLEAMRDLEIERMRVLADVAISTSDDTQTPATSAAISTSA	243
21	AetGT-21	AET4Gv20502900.1	MHWSDEETSVLVDAWGPLYLGRNRGPLSMEDWDSVCSAVDAHHAAAGLDFSRNPAGCRRRISTLKARYTEEAAKGQPTSAWRHFAHLRAFLADPSGGPPGFAAKKPGASVKQEKKKVEEASGSVGTTKVPAKRQFSSLRDILAKTPATVKEEEETVKGCGCELVGGSAAGVTKLVAEMTRLAEVHERVEMERHRF	195
22	AetGT-22	AET4Gv20881800.7	APSPISSRPPAPAPAPAQQHQHQQQMDEQHGGAAVSGSGSGSVDGGEEGERGGSSSAAGGNRWPRQETLALLKIRSEMDAAFREAALKGPLWEQVSRRLAEMGHTRSAKKCREKFENVDKYYRRTKDGRTGRGDGKTYRFFTELEALHGASAAHHPQPAHVAVAPPAAPAASTIGAYSGVPSAPRVLAPELSPPPLLLTQQPVPTEAAACLTTTTAAVGDASFSDDSDGEDTDETADGGKRKRRGGSWGHGGKAMRFFEGLMRQVMERQEAMQSRLLEAIERRDQDRMIREEAWRRQEVARLAREQDALAQERAVAASRDAAVVSFIQRITGQTVTSVKPPPLQPTPVASVAPAPPTPRPPVQAQPNVTTPMRTQPQTPPPQPHATPTATEPQPQTPQT…	602
23	AetGT-23	AET5Gv20339300.7	MEGNNLPPGNFMQGATYGSSDLHRNPMQMHGPSSDNPGFNHSQIPGKFPMPMNQVTASDHLSEFQFREQRKADHHQVHHHHYPKKDSMSDDEEHGLNEDTTDSHSGKGKKGSAWQRMKWTDSMVKLLITAASYTGEDPGADLGCGRRNCAMVHKKGKWKAISKVMGERGCNVSPQQCEDKFNDLNKRYKRLTDILGRGTTCKVVENPALLDRMDNLSDKLKDDARKILSSRHLFYEEMCSYHNNNRISLPEDPALQRSLQFALRCKEENDMMRGASGDADEDDQSSDSDYEEDNDEDHQVAHSNKGGLPMQKKMWYTADHEDAGFGNSLSAHECSRRSNPHGITLDINKVVPDGTSLALTQKDLVLQSAELEKQCLKIENEALELAEQRLKWELSSKIK…	443
24	AetGT-24	AET5Gv20837200.1	MDGLPDAAPPAPTPQQQPKRDEWSESGISRLLEAYEAKWLLRNRAKLKWSDWVDIAHDVSAHCSSSDHAASKPGAAAGGTAKTPNQCKNKVESMKKRYRAESAAATRAGVAGAASASGGPSWRFFGRMDGLLKGPAAGCSGQPQAQPEPSSDGMVQLPRAPPKAEPEVDAEADTALQQPPDTAGPPVALSKLLNADANGSATVKAEKTVDLATHKESSRAADSDAENVSSPRSKEVEVEANDDGAEEVDTPRKRKSPELDVARSIELLASSFLKIERARLEVYRDTERMRAEAEVKKGEMELRRTEIMAKTQLQIARLFAKRLKECVGGNGGSSSQVDTLAKKGENGSG*	350
25	AetGT-25	AET5Gv21026100.2	NPSVRAPRLPRWTRQEILVLIEGKRMVEVRGGARGGRGRLAAAAAGATGEGAAAALEPKWAAVAEYCRRHGVERGAVQCRKRWSNLAGDWKKIKEWERAAAGAREPSFWAMRNDARRERRLPGFFDREVYGILEGRGRGVVAGSSSGGDAAMEEVGVGGGSGSGDRV*	168
26	AetGT-26	AET6Gv20028000.2	MQSGYGGVSEFQQFIMDGGFAMAAAPQQQAQAAAAAAAAAAGGQELGAPFRYQPLHHHAMQHHHQQQQQHPPQMPPHFAHFGVAPAAAAAAGGIPFTQQFLNHQAAAAGHHHQQQHHLQLFHHEQQQQQQHHKPPQQPPARWAPQQQHHQHPHQQQQHHHHQLGLDVEAAAVPESSRATSGGAAPPGVPPFLAAAMNFKLAVDPSGGSGATDDALNDGTGGGGGAGSGMMLHGGGGGDDEAATESRLRRWTGEEETSIKEPTWRPLDIDYIHSTSSSSKRKEKVATPESPAPVAPAANYFKKAGGGDDNAGAAASAGGGGGNYKLFSELEAIYKPGSGGGAGQTGSGSGLTGDDNAILPPPSMADLPGGAPAAAVDAPQANTSETSAGEDAPAVLQPQP…	752
27	AetGT-27	AET6Gv20528800.1	TSTLIDAWGERFVALGRGSLRHPQWQEVAEVVSSRDGYSKPPKSDVQCKNRIDTLKKKYKVEKAKSDSSWPFFDRLDFLLAPVQKLLGNSGGAAGNSGSSNPSNRSTAPMAPRVNFPQRTRTAFPSSGMKRRLPSPPQASASSESSDGFPPEPLAEAVNGKRQRLEESANGADSSDRAQGLRELAQAIRRLGETYERVESSKGEHELLMERNRLDAARELEDQRVQFFLKMQMEISKANNGAPLAVPLAAAAMVGNSASTAEDGDSPATADGNGPRRASMATDDMASSNHHVRYRVKDDRHHHASQRPSYQYNQNNVGAADTGGIGSGSDSGNKEEEEEMEDEEEESQ*	349
28	AetGT-28	AET6Gv20536500.4	ARAAAMVALASLSSLCLCGSARRRSASAPTSISCCVLATPSGRGSHESRIPRRRFRRTEGATKSMEDSVKRKMEQFYEGVDGPPLRVLPIGGLGEIGMNCMLVGNYDRYILIDAGVMFPDYDEFGVQKIIPDTTFIKKWSHKIEAVIITHGHEDHIGALPWVIPALDSTTPIFASSFTMELIKKRLKEFGIFLSSRLKSFRVRNRFQAGPFEVEPIRVTHSIPDCCGLVLRCGDGTIFHTGDWKIDESPVDGRIFDREALEELSKEGVTLMMSDSTNILSPGRSTSESVVASSLLRHVSEAKGRRVITTQFASNIHRIGSIKAAADLTGRRLVFVGMSLRTYLEAAFRDGKAPLDPSTLVKAEDMDAYDPKSLLVVTTGSQAEPRAALNLASYGGSHAL…	857
29	AetGT-29	AET6Gv20625900.6	MQPQPQPAGTNFDQLPAARVSSIPSPTPSPMQPQPQPAGTNFDQLPAAGPVSGGGSGAVSFHDDENTPVDAGSGRSAGDAGAGGSGSRWPREETVALIRIRSEMDGAFRNAALKAPVWEEVSRKLAELGYRRSAKKCKEKFENVDKYYRRTKEGRAGRQDGKNYRFFAELEALHAAAPQQNQPMATAATILPDPRPLAMAPAYPGAVLPDLSLSSNSESESDDESDDEEDQADGGGGRSNESMMALFEGMIKQITEKQDATQRLFLETLEKWEADRTAREEAWRRQELARISREREQHARERAAAAARDAALIAFLQRVGGSSVLPTPMPAHTAPHPDAPGASLQLVVAASEEGGRRGGESSAGMSRWPKEEVHALIQLRMEKDEHCQDMGAKGPLWED…	548
