# Supplementary material for: Genome-wide identification and expression profiling of trihelix gene family under abiotic stresses in wheat
Source: BMC Genomics. 2019 Apr 11;20:287. doi: 10.1186/s12864-019-5632-2 (PMC6460849; doi:10.1186/s12864-019-5632-2)
Supplement: Supplementary file 1 — Table S1. Characteristic features of trihelix genes in wheat and its relatives. Table S2. Coding sequences of trihelix genes in wheat and its relatives. Table S3. Amino acid sequences of trihelix proteins in wheat and its relatives. Table S4. Syntenic relationships of trihelix genes between wheat and its relatives. Table S5. Expression data of wheat trihelix genes for tissue-specific expression profile analyses. Table S6. Differential expression of wheat trihelix genes under cold and drought stresses. Table S7. Primers for qRT-PCR. [file 12864_2019_5632_MOESM1_ESM.zip › Additional file 1 Table S4.xls]

## Sheet: wheat and rice
Table S4. Syntenic relationships of trihelix genes between wheat and rice
No.	ID	Chr	Start position (bp)	End position (bp)	Gene name	ID	Chr	Start position (bp)	End position (bp)
1	LOC_Os01g48320	Os1	27690411	27692209	TaGT-4	TraesCS1A02G392300.1	chr1A	558954529	558955590
2	LOC_Os01g48320	Os1	27690411	27692209	TaGT-35	TraesCS1B02G420500.1	chr1B	643566721	643567791
3	LOC_Os01g48320	Os1	27690411	27692209	TaGT-67	TraesCS1D02G400500.1	chr1D	467002275	467003336
4	LOC_Os01g48320	Os1	27690411	27692209	TaGT-80	TraesCS3D02G271000.1	chr3D	375722382	375723338
5	LOC_Os01g52090	Os1	29950040	29952644	TaGT-79	TraesCS3D02G246100.1	chr3D	343449854	343450804
6	LOC_Os01g70230	Os1	40665090	40666542	TaGT-17	TraesCS3A02G441300.1	chr3A	683442450	683443431
7	LOC_Os02g01380	Os2	219577	221707	TaGT-27	TraesCS6A02G013200.2	chr6A	6190121	6192990
8	LOC_Os02g01380	Os2	219577	221707	TaGT-90	TraesCS6D02G016300.1	chr6D	6571553	6574400
9	LOC_Os02g31160	Os2	18658028	18661837	TaGT-6	TraesCS2A02G287600.2	chr2A	490662152	490665462
10	LOC_Os02g31160	Os2	18658028	18661837	TaGT-37	TraesCS2B02G304400.1	chr2B	432556327	432559260
11	LOC_Os02g35690	Os2	21449599	21451348	TaGT-8	TraesCS2A02G313300.1	chr2A	537682707	537683957
12	LOC_Os02g35690	Os2	21449599	21451348	TaGT-39	TraesCS2B02G332100.1	chr2B	475126694	475127944
13	LOC_Os02g35690	Os2	21449599	21451348	TaGT-71	TraesCS2D02G311800.1	chr2D	401113182	401114423
14	LOC_Os02g43300	Os2	26099235	26103142	TaGT-30	TraesCS6A02G240200.1	chr6A	450464384	450467117
15	LOC_Os02g43300	Os2	26099235	26103142	TaGT-62	TraesCS6B02G284400.3	chr6B	512871795	512874422
16	LOC_Os03g02240	Os3	752024	756170	TaGT-26	TraesCS5A02G558200.1	chr5A	708806270	708809223
17	LOC_Os03g02240	Os3	752024	756170	TaGT-94	TraesCSU02G029700.1	chrUn	28394984	28398055
18	LOC_Os03g18330	Os3	10274876	10275520	TaGT-52	TraesCS4B02G192700.1	chr4B	415767031	415767780
19	LOC_Os03g18330	Os3	10274876	10275520	TaGT-85	TraesCS4D02G193900.1	chr4D	337044966	337045661
20	LOC_Os03g18340	Os3	10277042	10277809	TaGT-19	TraesCS4A02G111300.1	chr4A	136275700	136276483
21	LOC_Os03g18340	Os3	10277042	10277809	TaGT-51	TraesCS4B02G192600.1	chr4B	415764496	415765285
22	LOC_Os03g18340	Os3	10277042	10277809	TaGT-84	TraesCS4D02G193800.1	chr4D	337043509	337044289
23	LOC_Os03g46350	Os3	26216934	26218063	TaGT-21	TraesCS4A02G294700.2	chr4A	595875055	595876187
24	LOC_Os04g32590	Os4	19613118	19615783	TaGT-6	TraesCS2A02G287600.2	chr2A	490662152	490665462
25	LOC_Os04g32590	Os4	19613118	19615783	TaGT-37	TraesCS2B02G304400.1	chr2B	432556327	432559260
26	LOC_Os04g32590	Os4	19613118	19615783	TaGT-69	TraesCS2D02G286000.2	chr2D	364166527	364169696
27	LOC_Os04g33300	Os4	20138880	20141866	TaGT-7	TraesCS2A02G291700.2	chr2A	502622299	502625441
28	LOC_Os04g33300	Os4	20138880	20141866	TaGT-38	TraesCS2B02G308200.2	chr2B	441075843	441078981
29	LOC_Os04g33300	Os4	20138880	20141866	TaGT-70	TraesCS2D02G289700.2	chr2D	371919791	371923198
30	LOC_Os04g36790	Os4	22212579	22214515	TaGT-8	TraesCS2A02G313300.1	chr2A	537682707	537683957
31	LOC_Os04g36790	Os4	22212579	22214515	TaGT-39	TraesCS2B02G332100.1	chr2B	475126694	475127944
32	LOC_Os04g36790	Os4	22212579	22214515	TaGT-71	TraesCS2D02G311800.1	chr2D	401113182	401114423
33	LOC_Os04g40930	Os4	24296450	24301211	TaGT-9	TraesCS2A02G320100.1	chr2A	549290026	549294328
34	LOC_Os04g40930	Os4	24296450	24301211	TaGT-40	TraesCS2B02G363200.2	chr2B	517596231	517600492
35	LOC_Os04g45750	Os4	27077367	27080595	TaGT-10	TraesCS2A02G389200.1	chr2A	637678058	637681260
36	LOC_Os04g45750	Os4	27077367	27080595	TaGT-30	TraesCS6A02G240200.1	chr6A	450464384	450467117
37	LOC_Os04g45750	Os4	27077367	27080595	TaGT-41	TraesCS2B02G407400.1	chr2B	578136636	578139743
38	LOC_Os04g45750	Os4	27077367	27080595	TaGT-62	TraesCS6B02G284400.3	chr6B	512871795	512874422
39	LOC_Os04g51320	Os4	30393182	30395776	TaGT-42	TraesCS2B02G457200.1	chr2B	651925266	651927404
40	LOC_Os04g51320	Os4	30393182	30395776	TaGT-75	TraesCS2D02G433900.1	chr2D	545033527	545035982
41	LOC_Os04g57530	Os4	34231186	34233373	TaGT-11	TraesCS2A02G549300.1	chr2A	756829585	756831643
42	LOC_Os04g57530	Os4	34231186	34233373	TaGT-43	TraesCS2B02G579700.1	chr2B	767640577	767642613
43	LOC_Os04g57530	Os4	34231186	34233373	TaGT-76	TraesCS2D02G549900.1	chr2D	625457661	625459706
44	LOC_Os05g03740	Os5	1643448	1644746	TaGT-63	TraesCS1D02G072600.1	chr1D	52976634	52977593
45	LOC_Os05g48690	Os5	27899486	27902332	TaGT-4	TraesCS1A02G392300.1	chr1A	558954529	558955590
46	LOC_Os05g48690	Os5	27899486	27902332	TaGT-35	TraesCS1B02G420500.1	chr1B	643566721	643567791
47	LOC_Os05g48690	Os5	27899486	27902332	TaGT-67	TraesCS1D02G400500.1	chr1D	467002275	467003336
48	LOC_Os05g48690	Os5	27899486	27902332	TaGT-80	TraesCS3D02G271000.1	chr3D	375722382	375723338
49	LOC_Os09g38570	Os9	22188092	22191842	TaGT-24	TraesCS5A02G360100.1	chr5A	561810561	561811608
50	LOC_Os09g38570	Os9	22188092	22191842	TaGT-56	TraesCS5B02G362600.2	chr5B	541916322	541917363
51	LOC_Os09g38570	Os9	22188092	22191842	TaGT-87	TraesCS5D02G369500.2	chr5D	444888032	444889076
52	LOC_Os10g37240	Os10	19930005	19934782	TaGT-1	TraesCS1A02G176700.2	chr1A	317811200	317814470
53	LOC_Os10g41460	Os10	22284367	22285920	TaGT-2	TraesCS1A02G216300.1	chr1A	382252188	382253147
54	LOC_Os10g41460	Os10	22284367	22285920	TaGT-65	TraesCS1D02G218500.1	chr1D	305229015	305229974
55	LOC_Os11g06410	Os11	3091535	3096323	TaGT-20	TraesCS4A02G209100.1	chr4A	502356611	502357930
56	LOC_Os11g06410	Os11	3091535	3096323	TaGT-50	TraesCS4B02G112700.1	chr4B	126728907	126730205
57	LOC_Os12g06640	Os12	3218983	3222907	TaGT-86	TraesCS5D02G132100.1	chr5D	210056530	210057858

## Sheet: wheat and B. distachyon
Table S4. Syntenic relationships of trihelix genes between wheat and B. distachyon
No.	Gene name	ID	Chr	Start position (bp)	End position (bp)	Gene name	ID	Chr	Start position (bp)	End position (bp)
1	BdGT-1	Bradi1g12900.1	Bd1	9775048	9776192	TaGT-21	TraesCS4A02G294700.2	chr4A	595875055	595876187
2	BdGT-2	Bradi1g65410.2	Bd1	64632759	64633457	TaGT-52	TraesCS4B02G192700.1	chr4B	415767031	415767780
3	BdGT-2	Bradi1g65410.2	Bd1	64632759	64633457	TaGT-85	TraesCS4D02G193900.1	chr4D	337044966	337045661
4	BdGT-3	Bradi1g77610.2	Bd1	74105424	74108224	TaGT-26	TraesCS5A02G558200.1	chr5A	708806270	708809223
5	BdGT-5	Bradi2g16780.3	Bd2	14726557	14727624	TaGT-4	TraesCS1A02G392300.1	chr1A	558954529	558955590
6	BdGT-5	Bradi2g16780.3	Bd2	14726557	14727624	TaGT-35	TraesCS1B02G420500.1	chr1B	643566721	643567791
7	BdGT-5	Bradi2g16780.3	Bd2	14726557	14727624	TaGT-67	TraesCS1D02G400500.1	chr1D	467002275	467003336
8	BdGT-5	Bradi2g16780.3	Bd2	14726557	14727624	TaGT-80	TraesCS3D02G271000.1	chr3D	375722382	375723338
9	BdGT-6	Bradi2g38230.4	Bd2	38339455	38340492	TaGT-63	TraesCS1D02G072600.1	chr1D	52976634	52977593
10	BdGT-7	Bradi2g46320.1	Bd2	46511329	46512291	TaGT-35	TraesCS1B02G420500.1	chr1B	643566721	643567791
11	BdGT-7	Bradi2g46320.1	Bd2	46511329	46512291	TaGT-67	TraesCS1D02G400500.1	chr1D	467002275	467003336
12	BdGT-7	Bradi2g46320.1	Bd2	46511329	46512291	TaGT-80	TraesCS3D02G271000.1	chr3D	375722382	375723338
13	BdGT-8	Bradi2g48320.1	Bd2	48387362	48388273	TaGT-79	TraesCS3D02G246100.1	chr3D	343449854	343450804
14	BdGT-9	Bradi2g59440.2	Bd2	56940958	56942089	TaGT-17	TraesCS3A02G441300.1	chr3A	683442450	683443431
15	BdGT-13	Bradi3g30457.2	Bd3	32340226	32343440	TaGT-1	TraesCS1A02G176700.2	chr1A	317811200	317814470
16	BdGT-13	Bradi3g30457.2	Bd3	32340226	32343440	TaGT-32	TraesCS1B02G203300.2	chr1B	365019305	365022567
17	BdGT-13	Bradi3g30457.2	Bd3	32340226	32343440	TaGT-64	TraesCS1D02G162400.1	chr1D	231463981	231467241
18	BdGT-14	Bradi3g33630.1	Bd3	35745783	35746757	TaGT-2	TraesCS1A02G216300.1	chr1A	382252188	382253147
19	BdGT-14	Bradi3g33630.1	Bd3	35745783	35746757	TaGT-65	TraesCS1D02G218500.1	chr1D	305229015	305229974
20	BdGT-16	Bradi3g44370.5	Bd3	45940105	45942558	TaGT-6	TraesCS2A02G287600.2	chr2A	490662152	490665462
21	BdGT-16	Bradi3g44370.5	Bd3	45940105	45942558	TaGT-37	TraesCS2B02G304400.1	chr2B	432556327	432559260
22	BdGT-19	Bradi3g46210.1	Bd3	47885893	47887134	TaGT-8	TraesCS2A02G313300.1	chr2A	537682707	537683957
23	BdGT-19	Bradi3g46210.1	Bd3	47885893	47887134	TaGT-39	TraesCS2B02G332100.1	chr2B	475126694	475127944
24	BdGT-19	Bradi3g46210.1	Bd3	47885893	47887134	TaGT-71	TraesCS2D02G311800.1	chr2D	401113182	401114423
25	BdGT-20	Bradi3g50213.1	Bd3	51183174	51189595	TaGT-30	TraesCS6A02G240200.1	chr6A	450464384	450467117
26	BdGT-20	Bradi3g50213.1	Bd3	51183174	51189595	TaGT-41	TraesCS2B02G407400.1	chr2B	578136636	578139743
27	BdGT-20	Bradi3g50213.1	Bd3	51183174	51189595	TaGT-62	TraesCS6B02G284400.3	chr6B	512871795	512874422
28	BdGT-21	Bradi4g24750.1	Bd4	29851950	29853218	TaGT-20	TraesCS4A02G209100.1	chr4A	502356611	502357930
29	BdGT-21	Bradi4g24750.1	Bd4	29851950	29853218	TaGT-50	TraesCS4B02G112700.1	chr4B	126728907	126730205
30	BdGT-22	Bradi4g37730.1	Bd4	42739911	42740937	TaGT-24	TraesCS5A02G360100.1	chr5A	561810561	561811608
31	BdGT-22	Bradi4g37730.1	Bd4	42739911	42740937	TaGT-56	TraesCS5B02G362600.2	chr5B	541916322	541917363
32	BdGT-22	Bradi4g37730.1	Bd4	42739911	42740937	TaGT-87	TraesCS5D02G369500.2	chr5D	444888032	444889076
33	BdGT-23	Bradi4g41830.5	Bd4	45750170	45751459	TaGT-23	TraesCS5A02G124200.1	chr5A	271495261	271496589
34	BdGT-23	Bradi4g41830.5	Bd4	45750170	45751459	TaGT-86	TraesCS5D02G132100.1	chr5D	210056530	210057858
35	BdGT-24	Bradi5g08600.2	Bd5	11506894	11509339	TaGT-6	TraesCS2A02G287600.2	chr2A	490662152	490665462
36	BdGT-24	Bradi5g08600.2	Bd5	11506894	11509339	TaGT-37	TraesCS2B02G304400.1	chr2B	432556327	432559260
37	BdGT-24	Bradi5g08600.2	Bd5	11506894	11509339	TaGT-69	TraesCS2D02G286000.2	chr2D	364166527	364169696
38	BdGT-25	Bradi5g08980.1	Bd5	12231446	12234622	TaGT-7	TraesCS2A02G291700.2	chr2A	502622299	502625441
39	BdGT-25	Bradi5g08980.1	Bd5	12231446	12234622	TaGT-38	TraesCS2B02G308200.2	chr2B	441075843	441078981
40	BdGT-25	Bradi5g08980.1	Bd5	12231446	12234622	TaGT-70	TraesCS2D02G289700.2	chr2D	371919791	371923198
41	BdGT-26	Bradi5g11070.1	Bd5	14791120	14792376	TaGT-8	TraesCS2A02G313300.1	chr2A	537682707	537683957
42	BdGT-26	Bradi5g11070.1	Bd5	14791120	14792376	TaGT-39	TraesCS2B02G332100.1	chr2B	475126694	475127944
43	BdGT-26	Bradi5g11070.1	Bd5	14791120	14792376	TaGT-71	TraesCS2D02G311800.1	chr2D	401113182	401114423
44	BdGT-27	Bradi5g13900.1	Bd5	17475175	17479529	TaGT-9	TraesCS2A02G320100.1	chr2A	549290026	549294328
45	BdGT-27	Bradi5g13900.1	Bd5	17475175	17479529	TaGT-40	TraesCS2B02G363200.2	chr2B	517596231	517600492
46	BdGT-28	Bradi5g17150.1	Bd5	20549670	20552846	TaGT-10	TraesCS2A02G389200.1	chr2A	637678058	637681260
47	BdGT-28	Bradi5g17150.1	Bd5	20549670	20552846	TaGT-41	TraesCS2B02G407400.1	chr2B	578136636	578139743
48	BdGT-30	Bradi5g20847.1	Bd5	23786011	23788555	TaGT-42	TraesCS2B02G457200.1	chr2B	651925266	651927404
49	BdGT-30	Bradi5g20847.1	Bd5	23786011	23788555	TaGT-75	TraesCS2D02G433900.1	chr2D	545033527	545035982
50	BdGT-31	Bradi5g25700.1	Bd5	27075334	27077430	TaGT-11	TraesCS2A02G549300.1	chr2A	756829585	756831643
51	BdGT-31	Bradi5g25700.1	Bd5	27075334	27077430	TaGT-43	TraesCS2B02G579700.1	chr2B	767640577	767642613
52	BdGT-31	Bradi5g25700.1	Bd5	27075334	27077430	TaGT-76	TraesCS2D02G549900.1	chr2D	625457661	625459706
