# Supplementary material for: Genome-wide identification and expression profiling of trihelix gene family under abiotic stresses in wheat
Source: BMC Genomics. 2019 Apr 11;20:287. doi: 10.1186/s12864-019-5632-2 (PMC6460849; doi:10.1186/s12864-019-5632-2)
Supplement: Supplementary file 1 — Table S1. Characteristic features of trihelix genes in wheat and its relatives. Table S2. Coding sequences of trihelix genes in wheat and its relatives. Table S3. Amino acid sequences of trihelix proteins in wheat and its relatives. Table S4. Syntenic relationships of trihelix genes between wheat and its relatives. Table S5. Expression data of wheat trihelix genes for tissue-specific expression profile analyses. Table S6. Differential expression of wheat trihelix genes under cold and drought stresses. Table S7. Primers for qRT-PCR. [file 12864_2019_5632_MOESM1_ESM.zip › Additional file 1 Table S5.xls]

## Sheet: log2(TPM)
Table S5. The log2 (TPM) values for tissue-specific expression profile analyses of wheat trihelix genes
Gene name	ID	Roots seedling stage	Roots three lea stage	Roots flag leaf stage	Leaf seedling stage	Leaf tillering stage	Leaf 2 dpa	Stem 1 cm spike	Stem two nodes detectable	Stem anthesis	Spike two nodes detectable	Spike flag leaf stage	Spike anthesis	Grain 2 dpa	Grain 14 dpa	Grain 30 dpa
TaGT-1	TraesCS1A02G176700.2	3.31531	2.82454	3.1388	3.35163	2.45955	0	3.30285	2.86532	0	2.69798	4.09061	3.03321	3.45539	1.75893	1.05694
TaGT-2	TraesCS1A02G216300.1	2.57528	3.82238	3.77327	2.07051	2.707	2.95045	4.09752	3.98069	1.83106	4.58643	3.88431	2.37658	3.3491	0.761604	2.62406
TaGT-3	TraesCS1A02G334300.1	0	0	0	0	0	0	0	0	0	0	0	0	0	0	0
TaGT-4	TraesCS1A02G392300.1	1.60735	2.41286	2.38891	1.28265	2.22699	3.72197	3.08642	3.8554	0.939279	3.2886	2.29656	1.69077	2.53711	0.474171	0.692289
TaGT-5	TraesCS1A02G437400.1	2.37795	2.1218	2.18806	0.895272	1.17457	1.36002	2.16767	2.27824	1.85257	2.66771	2.58867	2.86265	2.56056	1.08918	2.90734
TaGT-6	TraesCS2A02G287600.2	0	0.625154	1.15264	0	0.0301256	1.02399	0	0	2.11647	0	0	0.264254	0.663996	0	0
TaGT-7	TraesCS2A02G291700.2	0	0	0	0	0	0	0	0	0	0	0	0	0	0	0
TaGT-8	TraesCS2A02G313300.1	1.15321	0.680086	0.989749	0.213752	0	0	0.927718	0.780793	0.292841	2.11343	1.14173	0.709238	1.12766	0	0.401794
TaGT-9	TraesCS2A02G320100.1	1.63325	1.91068	1.99542	1.64562	2.29107	3.0651	2.51394	2.15812	2.15838	1.54394	1.67039	2.18668	2.08734	0	1.52501
TaGT-10	TraesCS2A02G389200.1	2.37901	1.88475	2.42723	2.84462	1.86396	0	2.13488	1.9683	0.783327	2.74201	3.79436	2.91986	3.39849	2.01223	3.37717
TaGT-11	TraesCS2A02G549300.1	0	0	0	0	0	0	0.291773	0	0	1.38472	0	0	0	0	0
TaGT-12	TraesCS3A02G116400.1	0	0	0	0	0	0	0	0	0	0	0	0	0.0928163	0	0
TaGT-13	TraesCS3A02G116500.1	0	0	0	0	0	0	0	0	0	0	0	0	0.332278	0	0
TaGT-14	TraesCS3A02G116600.1	0	0	0	0	0	0	0	0	0	0	0	0	0	0	0
TaGT-15	TraesCS3A02G245400.1	0.632357	0.941512	0.932605	0.547618	0.840318	1.13804	1.34085	1.21092	1.10216	2.57571	1.69898	1.90806	1.52763	0	1.83471
TaGT-16	TraesCS3A02G271400.1	0.844526	1.3185	1.23018	0	0.439522	1.79717	1.89791	1.17654	0	2.12741	1.079	0.861169	2.79452	0	2.21628
TaGT-17	TraesCS3A02G441300.1	0	0	0	0	0	0	0	0	0	0	0	0	0	0	0
TaGT-18	TraesCS4A02G111200.1	0	0	0	0	0	0	0	0	0	1.3748	0.879725	0	0	0	0
TaGT-19	TraesCS4A02G111300.1	0	0	0.361319	0	0	0	0	0	0	0	0	0	0	0	1.08977
TaGT-20	TraesCS4A02G209100.1	3.96836	3.06289	3.33524	2.1087	2.78334	2.57405	3.018	4.45766	3.36371	3.95059	3.98002	3.34131	2.85838	3.82283	0.886273
TaGT-21	TraesCS4A02G294700.2	0	0	0	0	0	0	0	0	0	0	0	0	0	0	0
TaGT-22	TraesCS4A02G315300.1	1.95938	2.29513	2.12313	2.719	2.36259	2.54407	2.38093	2.15324	2.54821	3.0471	3.11961	2.58435	3.39192	0	1.43175
TaGT-23	TraesCS5A02G124200.1	1.34317	1.01475	1.1787	0.231322	0.366381	0.156812	1.1507	1.30156	1.52159	1.83172	1.88947	1.67427	1.22946	0	0
TaGT-24	TraesCS5A02G360100.1	3.44405	3.90764	3.96918	0.922563	2.14212	2.46124	2.54885	4.08977	2.02349	2.87809	3.07341	2.05049	3.0156	0	1.0415
TaGT-25	TraesCS5A02G443100.1	0.363665	0.566581	0.874832	0	0.0708303	0.580464	0.0463968	0.686707	0.806151	0.747258	0.709194	0.884371	0.954502	0	0
TaGT-26	TraesCS5A02G558200.1	2.40585	2.05386	2.46205	3.91309	1.87725	0	2.17684	0.434257	0	0.486833	3.18885	1.93558	2.39518	0	1.13648
TaGT-27	TraesCS6A02G013200.2	0.210146	0	0.0718642	1.58206	0.161585	0	1.65232	0	0	2.18535	2.08883	1.61453	0.779793	0	3.79662
TaGT-28	TraesCS6A02G195100.3	1.10844	0.678351	0.923701	4.22385	3.11896	2.79539	2.43299	2.33775	3.18679	2.44177	2.80217	2.62579	2.42961	0.282523	1.29319
TaGT-29	TraesCS6A02G198600.1	1.38933	2.09963	2.18093	1.60996	1.46817	1.52743	1.83135	1.85127	1.63371	2.58683	2.15947	2.1085	1.54638	0	1.72814
TaGT-30	TraesCS6A02G240200.1	0	0	0	0.12409	0	0	0.427665	0	0	1.05855	0.999686	0.134037	1.52754	1.4382	0
TaGT-31	TraesCS1B02G088500.1	0	0	0	0	0	0	0	0.538469	0	0.116115	0	0	0	0	0
TaGT-32	TraesCS1B02G203300.2	2.61485	2.17557	2.59692	2.51012	2.09518	0	2.5529	3.02809	2.08088	0.757671	3.18768	2.71991	2.35951	0	0.304979
TaGT-33	TraesCS1B02G229500.1	4.14081	4.20876	4.3605	2.80668	3.64076	3.93882	4.6121	4.48498	2.54003	5.41734	4.74805	2.82071	4.41062	1.78576	3.17506
TaGT-34	TraesCS1B02G347500.1	0	0	0	0	0	0	0	0	0	0	0	0	0	0	0
TaGT-35	TraesCS1B02G420500.1	1.11118	2.03393	1.94209	0.876888	1.67605	2.38768	2.60448	3.13725	0.544357	3.13125	2.464	1.61473	2.78319	0.456464	0.312073
TaGT-36	TraesCS1B02G472000.1	3.65742	3.06594	3.21518	1.95964	2.1552	2.06681	3.3199	3.36264	2.90208	3.62148	3.42621	3.77759	3.39115	1.84881	4.37879
TaGT-37	TraesCS2B02G304400.1	1.59253	1.5439	1.92531	1.47673	1.10792	1.60316	0	1.04763	2.92851	0	0	1.45232	1.40339	0	0
TaGT-38	TraesCS2B02G308200.2	0	0	0	0	0	0	0	0	0	0	0	0	0	0	0
TaGT-39	TraesCS2B02G332100.1	1.31167	1.30567	1.26947	0.368455	0.482038	0.620713	1.61526	1.56159	1.00168	2.64328	1.7467	1.60582	1.4852	0	1.00043
TaGT-40	TraesCS2B02G363200.2	0.586697	1.50407	1.26514	1.08171	1.88206	2.22935	2.04798	1.80156	2.18676	0.840226	1.35958	1.63976	1.48037	0	0.684428
TaGT-41	TraesCS2B02G407400.1	0	0	0	0	0	0	0	0	0	0	0.56934	0.188427	0.020771	0	0.824992
TaGT-42	TraesCS2B02G457200.1	1.93997	1.14211	1.23365	1.24584	1.084	0.757168	1.93968	2.74837	0.845972	2.48058	0.878019	0.85744	2.61156	0	0
TaGT-43	TraesCS2B02G579700.1	0	0	0	0	0	0	0	0	0	1.15838	0	0	0	0	0
TaGT-44	TraesCS3B02G135500.1	2.4287	2.25146	1.93648	2.19354	0	0	0	0	0	0.16565	0	0.308582	3.48664	3.42835	0.762868
TaGT-45	TraesCS3B02G135600.1	0	0	0	0	0	0	0	0	0	0	0	0	2.66824	0	0
TaGT-46	TraesCS3B02G274700.1	0	0.738102	0.675644	0	0.0838941	0.670836	1.05954	1.01281	0.701247	2.01143	1.30838	1.6083	1.20146	0	0.879247
TaGT-47	TraesCS3B02G305100.1	1.81094	2.47894	2.40066	0.963818	2.02189	3.28713	2.66125	2.28225	1.26152	3.10297	2.76709	2.36451	4.10619	0.363833	2.72394
TaGT-48	TraesCS3B02G475300.1	0	0	0	0	0	0	0	0	0	0	0	0	0	0	0
TaGT-49	TraesCS4B02G019200.1	0	0	0	0	0	0	0.556993	0	0	0.210318	0	0	0	0	0
TaGT-50	TraesCS4B02G112700.1	3.20642	2.82458	2.71558	1.45268	3.3578	3.63766	1.89141	3.49207	2.44375	3.72069	3.51692	3.93323	3.1986	2.9239	1.73612
TaGT-51	TraesCS4B02G192600.1	0.191954	0.279901	0.384917	0	0	0.389236	0	0	0	0	0	0	0	0	1.10225
TaGT-52	TraesCS4B02G192700.1	0	0	0	0	0	0	0	0	0	0.92867	1.54198	0	0	0	0
TaGT-53	TraesCS4B02G192800.1	0	0	0	0	0	0	0	0	0	0.896167	0.560524	0	0	0	0.116671
TaGT-54	TraesCS4B02G396900.1	1.95376	1.06366	1.39569	3.67081	1.59715	0	1.96878	1.38088	0	0.00506937	2.55626	2.72684	3.00811	0	2.37198
TaGT-55	TraesCS5B02G124000.1	0	0	0	0	0	0	0	1.14992	0	0.232656	0	0	0	0	0
TaGT-56	TraesCS5B02G362600.2	3.4284	3.8798	3.67388	0.898913	2.37006	3.04089	2.85342	4.2109	1.91601	3.07725	3.13343	2.14096	2.96033	0	0.427751
TaGT-57	TraesCS5B02G447700.1	1.40958	1.62044	1.71382	0.0895592	0.720506	0.640547	0.745982	1.2768	1.59131	1.26584	1.4253	1.28095	1.37965	0	0.233154
TaGT-58	TraesCS5B02G564200.1	2.30603	2.40328	2.30471	2.51733	2.43345	2.43168	2.85152	2.55204	1.9553	3.42552	2.91855	2.51322	3.30832	0.781712	2.6871
TaGT-59	TraesCS6B02G020100.1	0	0	0	1.51474	0.377674	0	1.66321	0.0216609	0	2.42518	1.59396	0.0887183	0	0	3.61208
TaGT-60	TraesCS6B02G230000.1	1.29006	1.6824	1.89829	0.999921	0.812511	0.65769	1.52679	1.59659	1.33248	2.20853	1.72698	1.91067	1.25797	0	1.18379
TaGT-61	TraesCS6B02G231600.3	1.66514	1.17266	1.78336	5.39046	3.97633	3.75774	3.56837	2.80384	3.81008	3.1235	3.38857	3.25847	3.02184	0	0.757493
TaGT-62	TraesCS6B02G284400.3	0	0	0	0	0	0	0	0	0	0	0	0	0	0	0
TaGT-63	TraesCS1D02G072600.1	0.496227	0.761766	0.702254	0	0	0	0	1.49692	0.341155	0.579301	0	0	0.0803166	0	0
TaGT-64	TraesCS1D02G162400.1	2.89484	2.56176	2.90423	2.99053	2.37145	0	2.56916	2.5453	0	2.14529	3.95017	2.98265	4.06232	1.77663	1.31801
TaGT-65	TraesCS1D02G218500.1	3.34131	3.88143	3.9304	2.00069	2.8504	3.0629	4.01132	3.93794	1.79536	4.88254	4.19634	2.48546	3.9722	1.0211	2.9365
TaGT-66	TraesCS1D02G336800.1	0	0	0	0	0	0	0	0	0	0	0	0	0	0	0
TaGT-67	TraesCS1D02G400500.1	1.90602	2.5885	2.72445	1.99239	1.92759	2.8428	3.18836	3.3725	0.842194	3.5834	3.13498	1.99214	2.71414	0.918978	0.395672
TaGT-68	TraesCS1D02G445200.1	2.46612	1.93751	2.24024	0.857133	1.00501	1.13027	2.14361	1.9621	1.68707	2.37002	2.30886	2.49649	2.20278	0.899191	3.16513
TaGT-69	TraesCS2D02G286000.2	1.07008	1.57399	1.60204	0	0	0.449445	0	0	2.10272	0	0	0.787704	1.07551	0	0
TaGT-70	TraesCS2D02G289700.2	0	0	0	0	0	0	0	0	0	0	0	0	0	0	0
TaGT-71	TraesCS2D02G311800.1	1.10604	1.26064	1.33458	0.302746	0.0942753	0.425518	1.25919	1.24202	0.175167	2.24567	1.11197	1.07835	0.900343	0	0.554923
TaGT-72	TraesCS2D02G343200.1	1.24431	1.50806	1.54427	1.13458	1.30643	1.92126	1.92259	1.75598	2.10194	0.92149	1.35631	1.30038	1.08235	0	0.662871
TaGT-73	TraesCS2D02G387100.1	3.09318	2.75688	2.89605	3.6334	2.24696	0	2.8855	2.02554	0.89514	2.77977	3.95229	3.88322	4.23963	3.4383	4.59598
TaGT-74	TraesCS2D02G388500.1	2.40267	3.43163	2.95382	0	0.941433	4.14606	1.4742	3.96848	0.594448	1.3628	1.64322	1.9762	3.05288	0	1.8335
TaGT-75	TraesCS2D02G433900.1	2.25452	0.353261	0.932964	1.80865	0.975755	1.3232	2.27997	1.76382	0.740224	2.54768	1.23179	1.12574	2.73169	0	0
TaGT-76	TraesCS2D02G549900.1	0	0	0	0	0	0	0.928332	0	0	2.01937	0	0	0	0	0
TaGT-77	TraesCS3D02G118300.1	2.80142	2.49258	2.05831	2.20749	0	0	0	0.387914	0	0.401937	0	1.18231	4.08723	3.84206	1.40974
TaGT-78	TraesCS3D02G118400.1	0	0	0	0	0	0	0	0	0	0	0	0	1.66931	0	0
TaGT-79	TraesCS3D02G246100.1	0.296452	0.998907	1.0618	0	0.549743	0.556282	0.695419	0.922776	0.849135	2.25752	1.55721	1.84494	1.46752	0	1.69134
TaGT-80	TraesCS3D02G271000.1	1.23339	1.84749	1.65252	0.305737	1.32091	2.09876	1.92232	1.74173	0.455944	2.58232	1.64488	1.63497	3.73792	0.189983	1.9071
TaGT-81	TraesCS3D02G434100.1	0	0	0	0	0	0	0	0	0	0	0	0	0	0	0
TaGT-82	TraesCS4D02G017200.2	0	0	0	0	0	0	0	0	0	0	0	0	0	0	0
TaGT-83	TraesCS4D02G110200.1	5.57816	4.89132	4.92164	3.43837	5.17558	5.05069	3.53671	5.75129	4.15725	4.83375	5.27394	5.29246	4.14178	4.77014	1.58962
TaGT-84	TraesCS4D02G193800.1	0	0	0	0	0	0	0	0	0	0	0	0	0	0	0
TaGT-85	TraesCS4D02G193900.1	0	0	0	0	0	0	0	0	0	0	0	0	0	0	0
TaGT-86	TraesCS5D02G132100.1	1.72808	1.93712	2.23885	0.995039	1.55011	1.68593	2.21554	2.54321	2.7012	2.43064	2.73555	2.9583	2.2169	0.225479	1.1034
TaGT-87	TraesCS5D02G369500.2	1.12024	1.6847	1.22643	0	0	1.93996	0	0.693849	0.381284	1.31557	0.274637	0.0955261	0	0	0.903331
TaGT-88	TraesCS5D02G450500.1	1.42442	1.49656	1.48555	0.573481	0.951032	1.05808	1.13439	1.35789	1.2657	1.52105	1.19994	1.40655	1.66286	0	0.260086
TaGT-89	TraesCS5D02G550500.1	2.72368	2.39564	2.43806	2.79493	2.2681	2.72144	2.72438	2.56189	2.49196	3.4861	3.53318	2.99302	3.74008	0.543347	2.61524
TaGT-90	TraesCS6D02G016300.1	0.703056	0.470865	0.412095	1.67291	0.988092	0	1.94781	0.834901	0	2.9278	2.11082	1.11295	1.24606	0	3.50888
TaGT-91	TraesCS6D02G183700.2	1.4133	0.642484	0.68878	4.8921	3.27727	3.17691	3.00118	2.3908	3.39129	2.77221	2.80486	2.6718	2.82667	0	0.340699
TaGT-92	TraesCS6D02G184500.2	1.78939	2.13022	2.31673	1.97557	1.91253	1.9745	2.24916	2.33362	2.60087	3.15193	2.6998	2.76284	1.65116	0	1.85134
TaGT-93	TraesCS6D02G222500.1	0	0	0	0.707922	0	0	0.0180238	0.328584	0	0.920057	0.95606	0.215132	1.81503	1.13487	0
TaGT-94	TraesCSU02G029700.1	2.61223	2.20764	2.5011	4.31738	2.28824	0	2.98392	1.44896	0	0	3.39732	2.42376	2.89229	0	2.81861

## Sheet: TPM
Table S5. The TPM values for tissue-specific expression profile analyses of wheat trihelix genes
Gene name	ID	Roots seedling stage	Roots three lea stage	Roots flag leaf stage	Leaf seedling stage	Leaf tillering stage	Leaf 2 dpa	Stem 1 cm spike	Stem two nodes detectable	Stem anthesis	Spike two nodes detectable	Spike flag leaf stage	Spike anthesis	Grain 2 dpa	Grain 14 dpa	Grain 30 dpa
TaGT-1	TraesCS1A02G176700.2	9.95425	7.08389	8.80791	10.208	5.50047	0.0665345	9.86867	7.28695	0.906805	6.48893	17.0371	8.18631	10.9692	3.38448	2.08051
TaGT-2	TraesCS1A02G216300.1	5.95988	14.1465	13.6731	4.20036	6.52964	7.7299	17.1189	15.7873	3.55798	24.0245	14.767	5.19304	10.1901	1.69537	6.16481
TaGT-3	TraesCS1A02G334300.1	0.0481848	0.062779	0.137534	0	0	0	0.0127721	0	0	0.115144	0	0	0	0	0
TaGT-4	TraesCS1A02G392300.1	3.04691	5.32529	5.23762	2.43286	4.68155	13.1955	8.49385	14.4741	1.91757	9.77165	4.91284	3.22828	5.80424	1.38912	1.61584
TaGT-5	TraesCS1A02G437400.1	5.19797	4.35237	4.55692	1.85996	2.25725	2.56689	4.49299	4.85086	3.61143	6.35418	6.01544	7.27351	5.89936	2.12752	7.50233
TaGT-6	TraesCS2A02G287600.2	0.863337	1.54238	2.22321	0.42674	1.0211	2.03354	0.344836	0.951521	4.33633	0.157926	0.560176	1.20101	1.58446	0.317152	0
TaGT-7	TraesCS2A02G291700.2	0	0	0	0	0	0	0	0	0	0	0	0.0309347	0	0	0.132889
TaGT-8	TraesCS2A02G313300.1	2.22408	1.60223	1.98584	1.1597	0.703064	0.582415	1.90226	1.71808	1.22505	4.32719	2.20646	1.63494	2.18504	0.333448	1.32115
TaGT-9	TraesCS2A02G320100.1	3.10212	3.75987	3.98733	3.12883	4.89419	8.36925	5.71176	4.46332	4.46412	2.91589	3.183	4.55256	4.24965	0.648369	2.87788
TaGT-10	TraesCS2A02G389200.1	5.20178	3.6929	5.37861	7.18317	3.64006	0.938462	4.39202	3.91307	1.7211	6.69003	13.8745	7.56772	10.545	4.03406	10.3903
TaGT-11	TraesCS2A02G549300.1	0.0503038	0.0222536	0.0521692	0.0573145	0.220918	0	1.22414	0.155307	0.0117386	2.61122	0.406733	0.176082	0.123034	0.0320834	0.0427822
TaGT-12	TraesCS3A02G116400.1	0	0.238546	0	0.468618	0.0102744	0.0158959	0.0182843	0.202483	0	0.0352255	0.109514	0.330034	1.06645	0	0
TaGT-13	TraesCS3A02G116500.1	0	0.004356	0.00912985	0.0164749	0.00754165	0	0.0204712	0.0101108	0	0.0165834	0	0	1.259	0	0
TaGT-14	TraesCS3A02G116600.1	0.0124217	0	0	0	0	0	0	0	0	0	0	0	0.292028	0	0
TaGT-15	TraesCS3A02G245400.1	1.5501	1.92054	1.90872	1.46167	1.79045	2.20082	2.533	2.31486	2.14676	5.96166	3.2467	3.75303	2.88312	0.388187	3.567
TaGT-16	TraesCS3A02G271400.1	1.79567	2.49407	2.34597	0.791592	1.35615	3.47538	3.72674	2.26033	0.343293	4.36931	2.11258	1.81651	6.93798	0.786972	4.64692
TaGT-17	TraesCS3A02G441300.1	0	0.0731362	0.0173117	0.0227595	0.0138497	0.13546	0	0.133309	0.0821178	0.0557006	0	0.120561	0.604749	0	0.0411455
TaGT-18	TraesCS4A02G111200.1	0	0.0840547	0.0434541	0.098649	0.0893402	0	0.170866	0.233764	0.0584525	2.59333	1.84003	0.581921	0.423044	0.034736	0.252107
TaGT-19	TraesCS4A02G111300.1	0.827692	0.937704	1.2846	0.191304	0.325743	0.544869	0.694025	0.962477	0.493807	0.604731	0.594945	0.883949	0.615777	0.123628	2.1284
TaGT-20	TraesCS4A02G209100.1	15.6529	8.35646	10.0927	4.31302	6.88442	5.95477	8.10044	21.973	10.2938	15.4612	15.7799	10.1352	7.252	14.1509	1.8484
TaGT-21	TraesCS4A02G294700.2	0.017275	0.0103006	0.00954125	0	0.034559	0	0.79857	0.0960225	0	0.605463	0.253728	0.109835	0	0.00499983	0
TaGT-22	TraesCS4A02G315300.1	3.88894	4.90799	4.35638	6.58418	5.14292	5.83234	5.20872	4.44826	5.84908	8.26547	8.69155	5.99745	10.4971	0.921673	2.69774
TaGT-23	TraesCS5A02G124200.1	2.53708	2.02055	2.26373	1.17391	1.28912	1.11482	2.22021	2.46496	2.87107	3.55961	3.70498	3.19158	2.34479	0.36269	0.717568
TaGT-24	TraesCS5A02G360100.1	10.8834	15.0077	15.6618	1.89548	4.41411	5.50691	5.85167	17.0272	4.06567	7.35177	8.41759	4.14248	8.08699	0.590225	2.05836
TaGT-25	TraesCS5A02G443100.1	1.28669	1.48101	1.83379	0.600996	1.05032	1.49533	1.03268	1.6096	1.74854	1.6786	1.63489	1.84596	1.93791	0.547646	0.975028
TaGT-26	TraesCS5A02G558200.1	5.29947	4.15215	5.51	15.0646	3.67374	0.00443304	4.52163	1.35122	0.079964	1.40136	9.11881	3.82532	5.26042	0.358316	2.19844
TaGT-27	TraesCS6A02G013200.2	1.15681	0.624324	1.05107	2.99397	1.11851	0.110867	3.14338	0.961728	0.343739	4.54838	4.25401	3.06211	1.71688	0.760375	13.8962
TaGT-28	TraesCS6A02G195100.3	2.15612	1.60031	1.89697	18.6856	8.6876	6.94217	5.40011	5.05513	9.10585	5.43307	6.97487	6.17224	5.38748	1.21632	2.4507
TaGT-29	TraesCS6A02G198600.1	2.61957	4.286	4.53445	3.05244	2.7667	2.88271	3.55871	3.60817	3.10311	6.00779	4.4675	4.31243	2.92083	0.674136	3.313
TaGT-30	TraesCS6A02G240200.1	0.139555	0.322238	0.39258	1.08982	0.499601	0.0294055	1.34505	0.920836	0.324067	2.08283	1.99957	1.09736	2.88293	2.70982	0.0769921
TaGT-31	TraesCS1B02G088500.1	0.731042	0.704754	0.843332	0.134827	0.202095	0.396284	0.516385	1.45243	0.68778	1.08381	0.688978	0.779688	0.549959	0.208105	0.113912
TaGT-32	TraesCS1B02G203300.2	6.12559	4.51764	6.04993	5.69667	4.2728	0.624548	5.86811	8.15728	4.23067	1.69076	9.11147	6.58829	5.13197	0.852254	1.2354
TaGT-33	TraesCS1B02G229500.1	17.6404	18.4911	20.542	6.99672	12.4732	15.3357	24.4558	22.3931	5.816	42.7347	26.8723	7.06508	21.268	3.44799	9.0321
TaGT-34	TraesCS1B02G347500.1	0	0	0	0	0	0	0	0	0	0.224313	0.177305	0	0	0	0
TaGT-35	TraesCS1B02G420500.1	2.16022	4.09518	3.84263	1.83641	3.19552	5.23316	6.08172	8.79843	1.45837	8.76193	5.51745	3.06255	6.88375	1.37217	1.24149
TaGT-36	TraesCS1B02G472000.1	12.6181	8.37416	9.28679	3.88965	4.45431	4.18959	9.98598	10.2862	7.47505	12.3076	10.7496	13.7141	10.4915	3.60202	20.804
TaGT-37	TraesCS2B02G304400.1	3.01578	2.91581	3.79817	2.78318	2.15535	3.03809	0.764085	2.06713	7.61322	0.0878608	0.804383	2.73647	2.64522	0.5602	0.171852
TaGT-38	TraesCS2B02G308200.2	0	0	0	0	0	0	0	0	0	0	0	0	0	0	0
TaGT-39	TraesCS2B02G332100.1	2.48229	2.47198	2.41072	1.29097	1.39671	1.53763	3.06367	2.95178	2.00233	6.24751	3.3559	3.0437	2.79956	0.56984	2.0006
TaGT-40	TraesCS2B02G363200.2	1.50181	2.83642	2.40351	2.11654	3.68601	4.68923	4.13526	3.48597	4.55281	1.79033	2.56611	3.11614	2.79021	0.312828	1.60706
TaGT-41	TraesCS2B02G407400.1	0.458191	0.869555	0.815986	0.649937	0.301793	0.0372543	0.454484	0.459664	0.129076	0.493878	1.48385	1.13952	1.0145	0.303397	1.77153
TaGT-42	TraesCS2B02G457200.1	3.83698	2.20703	2.35162	2.37156	2.11991	1.69017	3.83621	6.71955	1.79747	5.58123	1.83785	1.81182	6.11163	0.610552	0.539648
TaGT-43	TraesCS2B02G579700.1	0.0676822	0.0716524	0.0427064	0.0739132	0.140758	0	0.974697	0.4595	0	2.23207	0.313288	0.16499	0.289461	0.0457414	0
TaGT-44	TraesCS3B02G135500.1	5.38408	4.76163	3.8277	4.57427	0.274041	0.0407056	0.620711	0.855771	0.0550626	1.12167	0.723086	1.23849	11.2094	10.7655	1.69686
TaGT-45	TraesCS3B02G135600.1	0.0235361	0	0.031108	0.0505181	0.00862645	0	0	0	0	0	0	0	6.35654	0.0227232	0.0091803
TaGT-46	TraesCS3B02G274700.1	0.823941	1.66798	1.59731	0.926887	1.05987	1.59199	2.08426	2.01784	1.62591	4.03183	2.47662	3.04892	2.29973	0.212082	1.83942
TaGT-47	TraesCS3B02G305100.1	3.5087	5.57487	5.28043	1.95046	4.06114	9.76169	6.32581	4.86436	2.39748	8.59188	6.80735	5.14978	17.2221	1.28684	6.60673
TaGT-48	TraesCS3B02G475300.1	0.0836126	0.028311	0.0331625	0.0119437	0.0297077	0.142967	0.0354409	0.0296452	0.0401195	0	0	0.0238688	0.473098	0	0.0116475
TaGT-49	TraesCS4B02G019200.1	0.0210462	0.0200272	0.0326999	0	0.0903994	0	1.4712	0.224988	0	1.15694	0.18156	0.0252021	0	0.0097275	0
TaGT-50	TraesCS4B02G112700.1	9.23054	7.08407	6.56855	2.73716	10.2518	12.4465	3.70997	11.2517	5.44053	13.1838	11.4472	15.2764	9.18066	7.58896	3.33138
TaGT-51	TraesCS4B02G192600.1	1.14231	1.21411	1.30578	0.423596	0.371611	1.3097	0.509904	0.670735	0.649882	0.519141	0.572496	0.96695	0.68137	0.0908241	2.14689
TaGT-52	TraesCS4B02G192700.1	0.396163	0.402602	0.558195	0.235574	0.549484	0.677037	0.224763	0.04928	0.145875	1.90352	2.91193	0.168337	0.12915	0.0521636	0
TaGT-53	TraesCS4B02G192800.1	0.161238	0.325236	0.282846	0	0.120494	0.0189827	0.615066	0.252058	0.0202342	1.86111	1.4748	0.799437	0.106192	0	1.08423
TaGT-54	TraesCS4B02G396900.1	3.87383	2.09023	2.63115	12.7357	3.02544	0	3.91437	2.60428	0.334726	1.00352	5.88182	6.62005	8.04509	0.486824	5.17651
TaGT-55	TraesCS5B02G124000.1	0.0624116	0.194788	0.187967	0.0643095	0.346367	0.194666	0.247392	2.21901	0.363161	1.175	0.45729	0.872789	0.554604	0.235854	0.0362678
TaGT-56	TraesCS5B02G362600.2	10.7659	14.721	12.7629	1.86466	5.16963	8.22997	7.22711	18.5185	3.77377	8.44003	8.77518	4.41057	7.78301	0.914505	1.34513
TaGT-57	TraesCS5B02G447700.1	2.65659	3.07469	3.28029	1.06404	1.64776	1.55892	1.67711	2.423	3.01323	2.40468	2.68571	2.42998	2.60206	0.722459	1.1754
TaGT-58	TraesCS5B02G564200.1	4.9452	5.29003	4.94067	5.7252	5.40184	5.39522	7.2176	5.86461	3.87796	10.7444	7.56086	5.70892	9.90613	1.71917	6.4402
TaGT-59	TraesCS6B02G020100.1	0.659971	0.650742	0.86395	2.85746	1.29924	0.0647226	3.16719	1.01513	0.153606	5.37096	3.01877	1.06343	0.95548	0.388132	12.2277
TaGT-60	TraesCS6B02G230000.1	2.44538	3.20962	3.72771	1.99989	1.75626	1.57756	2.88144	3.02428	2.51836	4.62205	3.31034	3.75984	2.39159	0.723764	2.27172
TaGT-61	TraesCS6B02G231600.3	3.17145	2.25427	3.44226	41.9461	15.7396	13.5267	11.8628	6.98296	14.0265	8.715	10.4728	9.56968	8.12204	0.630574	1.69055
TaGT-62	TraesCS6B02G284400.3	0	0.0362664	0.0821775	0.0695915	0.0564735	0.0147329	0.125811	0	0.10829	0.182072	0	0	0.08111	0.0241161	0
TaGT-63	TraesCS1D02G072600.1	1.41052	1.69556	1.62705	0.329661	0.45525	0.969246	0.756876	2.8224	1.26677	1.49412	0.995737	0.718875	1.05725	0.434945	0.264776
TaGT-64	TraesCS1D02G162400.1	7.4376	5.90428	7.4862	7.94768	5.17462	0.14363	5.93464	5.8373	0.604345	4.4238	15.4567	7.90439	16.7062	3.42625	2.49322
TaGT-65	TraesCS1D02G218500.1	10.1353	14.7376	15.2464	4.00191	7.212	8.35653	16.126	15.3263	3.47101	29.4978	18.3325	5.60013	15.6946	2.02947	7.65552
TaGT-66	TraesCS1D02G336800.1	0	0	0	0	0.0237079	0.0276137	0.0127721	0.0470821	0	0.338714	0.0313806	0	0	0	0
TaGT-67	TraesCS1D02G400500.1	3.74775	6.01474	6.60909	3.97895	3.80418	7.17409	9.11576	10.3567	1.79278	11.987	8.78464	3.97826	6.56204	1.89078	1.31556
TaGT-68	TraesCS1D02G445200.1	5.52557	3.83045	4.72475	1.81143	2.00696	2.189	4.41865	3.89628	3.22002	5.16948	4.9549	5.6431	4.60367	1.86502	8.97011
TaGT-69	TraesCS2D02G286000.2	2.09954	2.97727	3.03572	0.966005	0.92433	1.36552	0.304272	0.871385	4.29519	0.382547	0.81538	1.72633	2.10747	0.232817	0.23491
TaGT-70	TraesCS2D02G289700.2	0	0	0	0	0	0	0	0	0	0	0.0427106	0	0	0	0.451431
TaGT-71	TraesCS2D02G311800.1	2.15254	2.39602	2.52202	1.23349	1.06753	1.34306	2.39361	2.36529	1.12909	4.74259	2.1614	2.11162	1.86651	0.348718	1.46909
TaGT-72	TraesCS2D02G343200.1	2.36906	2.84428	2.91657	2.19555	2.47329	3.78755	3.79103	3.37757	4.29288	1.89407	2.5603	2.46293	2.11748	0.256231	1.58323
TaGT-73	TraesCS2D02G387100.1	8.53374	6.75931	7.44388	12.4097	4.74681	0.9206	7.38962	4.07146	1.85979	6.86744	15.4795	14.7558	18.891	10.84	24.1839
TaGT-74	TraesCS2D02G388500.1	5.2878	10.7901	7.74796	0.770161	1.92043	17.7047	2.77831	15.6542	1.50989	2.57183	3.12362	3.93457	8.29866	0.893523	3.564
TaGT-75	TraesCS2D02G433900.1	4.77175	1.27744	1.90919	3.50316	1.96667	2.50221	4.85669	3.39595	1.67043	5.84695	2.34858	2.18213	6.64231	0.76504	0.974493
TaGT-76	TraesCS2D02G549900.1	0.111505	0.0485949	0.0784251	0.059287	0.317191	0	1.90308	0.540591	0.0317206	4.05406	0.545721	0.322317	0.0234341	0.040197	0.0368205
TaGT-77	TraesCS3D02G118300.1	6.97126	5.62782	4.16499	4.61871	0.175551	0	0.859143	1.3085	0.143073	1.32128	0.438055	2.2694	16.9973	14.3409	2.65688
TaGT-78	TraesCS3D02G118400.1	0.0236185	0.0445788	0.0277659	0.00843375	0	0	0.0209612	0	0	0.00934545	0	0.0083838	3.18061	0.0276963	0
TaGT-79	TraesCS3D02G246100.1	1.22812	1.99849	2.08754	0.934258	1.46382	1.47047	1.61936	1.89576	1.80142	4.7817	2.94285	3.59237	2.76547	0.443572	3.22955
TaGT-80	TraesCS3D02G271000.1	2.35119	3.59875	3.14382	1.23605	2.49824	4.28343	3.79032	3.34436	1.37168	5.98904	3.12723	3.10581	13.3422	1.14075	3.75054
TaGT-81	TraesCS3D02G434100.1	0.0119738	0.098764	0.10748	0.0269068	0	0.0870748	0.0288329	0.0509689	0	0.0272032	0	0.038761	0.52427	0	0.0332293
TaGT-82	TraesCS4D02G017200.2	0	0.00382098	0.00155529	0	0.000608485	0	0.355336	0.03416	0	0.34199	0.0316266	0.00069572	0	0.0087163	0.0245064
TaGT-83	TraesCS4D02G110200.1	47.7743	29.6779	30.3082	10.8406	36.1414	33.1444	11.6053	53.8654	17.8425	28.517	38.6913	39.1912	17.6522	27.287	3.0097
TaGT-84	TraesCS4D02G193800.1	0.121126	0.526787	0.403675	0.10373	0.211108	0.301523	0.288451	0.363006	0.246262	0.262008	0.0949959	0.199935	0.306814	0.0501567	0.774454
TaGT-85	TraesCS4D02G193900.1	0.0330742	0.134566	0.0283745	0.0562457	0.0939519	0.017663	0.403136	0.254898	0	0.234336	0.327998	0.303013	0.573986	0.0273132	0.103875
TaGT-86	TraesCS5D02G132100.1	3.31288	3.82941	4.7202	1.99314	2.92839	3.21747	4.64457	5.82883	6.50342	5.39132	6.66014	7.7721	4.64893	1.16917	2.1486
TaGT-87	TraesCS5D02G369500.2	2.17383	3.21474	2.33987	2.40821e-10	0.931187	3.83695	0.424934	1.61759	1.3025	2.48901	1.20969	1.06845	0.454319	0.000484047	1.87038
TaGT-88	TraesCS5D02G450500.1	2.68407	2.82168	2.80024	1.48811	1.93325	2.08216	2.19525	2.56311	2.40443	2.86999	2.2973	2.65102	3.16643	0.682972	1.19755
TaGT-89	TraesCS5D02G550500.1	6.60555	5.26209	5.41913	6.93997	4.81689	6.5953	6.60878	5.9048	5.62542	11.2052	11.577	7.96141	13.3621	1.45735	6.12725
TaGT-90	TraesCS6D02G016300.1	1.62795	1.38594	1.33062	3.18858	1.98356	0.077463	3.85788	1.78374	0.530926	7.60947	4.31936	2.16287	2.37192	0.503073	11.3835
TaGT-91	TraesCS6D02G183700.2	2.66345	1.56101	1.61192	29.6941	9.6952	9.04365	8.00655	5.24446	10.4925	6.83153	6.98789	6.37224	7.09434	0.760265	1.26637
TaGT-92	TraesCS6D02G184500.2	3.45669	4.37784	4.98202	3.93284	3.76469	3.92992	4.75406	5.0407	6.0665	8.88841	6.49711	6.78729	3.14086	0.958584	3.60836
TaGT-93	TraesCS6D02G222500.1	0.051818	0.231727	0.152114	1.63345	0.911073	0.116627	1.01257	1.25578	0.324669	1.89219	1.94	1.16081	3.51867	2.19598	0
TaGT-94	TraesCSU02G029700.1	6.11449	4.61918	5.66118	19.937	4.8846	0.00931455	7.91133	2.73012	0.228599	0.914262	10.5365	5.36566	7.42446	0.614439	7.05481
