# Supplementary material for: Genome-wide identification and expression profiling of trihelix gene family under abiotic stresses in wheat
Source: BMC Genomics. 2019 Apr 11;20:287. doi: 10.1186/s12864-019-5632-2 (PMC6460849; doi:10.1186/s12864-019-5632-2)
Supplement: Supplementary file 1 — Table S1. Characteristic features of trihelix genes in wheat and its relatives. Table S2. Coding sequences of trihelix genes in wheat and its relatives. Table S3. Amino acid sequences of trihelix proteins in wheat and its relatives. Table S4. Syntenic relationships of trihelix genes between wheat and its relatives. Table S5. Expression data of wheat trihelix genes for tissue-specific expression profile analyses. Table S6. Differential expression of wheat trihelix genes under cold and drought stresses. Table S7. Primers for qRT-PCR. [file 12864_2019_5632_MOESM1_ESM.zip › Additional file 1 Table S6.xls]

## Sheet: cold stress
Table S6. Differential expression of wheat trihelix genes under cold stress
No.	Gene name	baseMean	log2 Fold Change	lfcSE	stat	pvalue	padj
1	TaGT-73	109.881	4.48332	0.313451	14.3031	2.0934e-46	1.61192e-44
2	TaGT-94	85.2947	1.78294	0.230829	7.72407	1.12674e-14	4.33794e-13
3	TaGT-6	74.4344	1.49958	0.256207	5.85298	4.8284e-09	7.43574e-08
4	TaGT-10	36.9279	1.36906	0.345015	3.96812	7.24406e-05	0.000655039
5	TaGT-90	153.024	0.595086	0.154933	3.84093	0.00012257	0.00094379
6	TaGT-37	226.536	0.592951	0.149928	3.95491	7.6563e-05	0.000655039
7	TaGT-60	244.037	0.514366	0.138368	3.71737	0.000201308	0.00129173
8	TaGT-9	258.71	0.37123	0.126997	2.92313	0.00346536	0.0177889
9	TaGT-61	894.185	0.256188	0.0921245	2.78088	0.00542112	0.0260891
10	TaGT-24	170.401	-0.496621	0.147767	-3.36084	0.000777057	0.00427381
11	TaGT-88	58.6858	-0.712557	0.259495	-2.74594	0.00603385	0.0273298
12	TaGT-79	41.5759	-0.782574	0.310109	-2.52355	0.0116178	0.0496983
13	TaGT-83	261.312	-0.858144	0.131616	-6.52003	7.02915e-11	1.80415e-09
14	TaGT-56	158.674	-0.87172	0.15708	-5.54953	2.86437e-08	3.67595e-07
15	TaGT-50	165.391	-1.01241	0.167811	-6.03301	1.60935e-09	3.098e-08
16	TaGT-71	29.7664	-1.35299	0.395052	-3.42483	0.000615173	0.00364372
17	TaGT-8	37.3453	-1.41186	0.370839	-3.80721	0.000140545	0.000983816
18	TaGT-39	46.5131	-1.67355	0.345484	-4.84407	1.27207e-06	1.39927e-05
19	TaGT-1	101.062	-0.4231	0.211197	-2.00334	0.0451407	0.168357
20	TaGT-2	27.217	0.714288	0.355068	2.01169	0.0442525	0.168357
21	TaGT-18	1.95129	3.84353	1.92668	1.9949	0.0460542	0.168357
22	TaGT-25	35.3001	-0.629544	0.321174	-1.96014	0.0499797	0.168357
23	TaGT-26	16.762	0.986819	0.504121	1.9575	0.0502884	0.168357
24	TaGT-89	156.403	-0.289354	0.150925	-1.9172	0.0552125	0.17714
25	TaGT-46	43.512	-0.508336	0.288755	-1.76044	0.078333	0.235493
26	TaGT-68	120.648	-0.312762	0.178365	-1.75349	0.0795172	0.235493
27	TaGT-91	1271.38	-0.0943677	0.0550556	-1.71404	0.0865208	0.246745
28	TaGT-41	4.28276	5.94768	3.63687	1.63539	0.101968	0.275011
29	TaGT-80	31.3792	0.551543	0.342329	1.61115	0.107147	0.275011
30	TaGT-92	766.939	0.136996	0.0842277	1.62649	0.103845	0.275011
31	TaGT-16	19.321	0.78084	0.502046	1.55532	0.119871	0.292697
32	TaGT-32	74.7763	0.425035	0.274584	1.54792	0.12164	0.292697
33	TaGT-42	27.6991	0.540323	0.361485	1.49473	0.134984	0.314964
34	TaGT-40	192.092	0.216119	0.148931	1.45113	0.146743	0.327308
35	TaGT-57	13.6936	-0.905498	0.627134	-1.44387	0.148777	0.327308
36	TaGT-62	1.29413	2.95697	2.09923	1.4086	0.158954	0.339986
37	TaGT-19	9.43248	1.00325	0.738061	1.3593	0.174051	0.352682
38	TaGT-54	476.341	0.161441	0.117935	1.3689	0.171031	0.352682
39	TaGT-52	0.729117	3.42203	2.57193	1.33053	0.183343	0.361984
40	TaGT-63	2.69168	-1.91753	1.57422	-1.21808	0.223194	0.429648
41	TaGT-4	31.543	-0.387948	0.341265	-1.13679	0.255624	0.460917
42	TaGT-20	176.892	-0.160984	0.146694	-1.09742	0.272459	0.460917
43	TaGT-28	0.569822	3.14254	2.91661	1.07746	0.281273	0.460917
44	TaGT-64	44.6842	-0.301349	0.279722	-1.07732	0.281339	0.460917
45	TaGT-72	81.2016	0.327874	0.293779	1.11606	0.264398	0.460917
46	TaGT-74	16.4107	0.57391	0.502978	1.14102	0.25386	0.460917
47	TaGT-77	0.517752	2.97218	2.63669	1.12724	0.259641	0.460917
48	TaGT-69	84.6705	0.222001	0.224936	0.986955	0.323665	0.519212
49	TaGT-55	12.3526	0.553265	0.630227	0.877883	0.380007	0.597154
50	TaGT-59	48.8362	0.27522	0.318833	0.863212	0.388021	0.597552
51	TaGT-5	95.4379	-0.169322	0.206166	-0.82129	0.411481	0.621256
52	TaGT-36	50.2347	-0.20636	0.26492	-0.778953	0.436008	0.645627
53	TaGT-53	4.02073	0.846739	1.15357	0.734016	0.462939	0.672354
54	TaGT-58	87.9335	0.153783	0.213586	0.720006	0.471521	0.672354
55	TaGT-31	2.6455	-1.04413	1.53123	-0.68189	0.495309	0.693432
56	TaGT-3	0.313034	-1.55232	3.00432	-0.516697	0.605368	0.790056
57	TaGT-22	164.017	0.079333	0.150394	0.527501	0.597846	0.790056
58	TaGT-35	43.4938	0.151169	0.284631	0.531104	0.595347	0.790056
59	TaGT-51	9.62495	0.424918	0.769704	0.552054	0.580912	0.790056
60	TaGT-23	116.973	-0.0903321	0.186661	-0.483936	0.628432	0.794722
61	TaGT-33	123.055	0.0824638	0.174931	0.471408	0.63735	0.794722
62	TaGT-84	4.94642	-0.497881	1.06424	-0.46783	0.639906	0.794722
63	TaGT-15	48.2005	0.123351	0.282271	0.436994	0.662115	0.797233
64	TaGT-29	8.31519	-0.349241	0.85618	-0.407906	0.683343	0.797233
65	TaGT-44	0.47463	1.19718	2.74968	0.435391	0.663279	0.797233
66	TaGT-47	115.469	0.0779141	0.188749	0.412793	0.679759	0.797233
67	TaGT-65	108.151	-0.0659807	0.192107	-0.343457	0.731255	0.840397
68	TaGT-75	32.1549	0.0981069	0.344572	0.284721	0.775858	0.865812
69	TaGT-85	0.205062	0.842434	2.81686	0.299068	0.764888	0.865812
70	TaGT-67	46.7112	-0.0665031	0.281473	-0.236268	0.813225	0.881948
71	TaGT-81	0.468397	0.659332	2.76886	0.238124	0.811785	0.881948
72	TaGT-86	215.735	-0.039401	0.179282	-0.219771	0.826049	0.883414
73	TaGT-66	1.62343	-0.314023	1.80738	-0.173745	0.862066	0.898568
74	TaGT-87	15.3905	0.380486	2.21411	0.171846	0.863559	0.898568
75	TaGT-93	10.1206	0.131089	0.965381	0.13579	0.891987	0.915773
76	TaGT-17	0.166647	-0.356843	3.11176	-0.114675	0.908702	0.920659
77	TaGT-48	0.0626067	-0.0956672	3.07289	-0.0311327	0.975164	0.975164
78	TaGT-7	0	NA	NA	NA	NA	NA
79	TaGT-11	0	NA	NA	NA	NA	NA
80	TaGT-12	0	NA	NA	NA	NA	NA
81	TaGT-13	0	NA	NA	NA	NA	NA
82	TaGT-14	0	NA	NA	NA	NA	NA
83	TaGT-21	0	NA	NA	NA	NA	NA
84	TaGT-27	0	NA	NA	NA	NA	NA
85	TaGT-30	0	NA	NA	NA	NA	NA
86	TaGT-34	0	NA	NA	NA	NA	NA
87	TaGT-38	0	NA	NA	NA	NA	NA
88	TaGT-43	0	NA	NA	NA	NA	NA
89	TaGT-45	0	NA	NA	NA	NA	NA
90	TaGT-49	0	NA	NA	NA	NA	NA
91	TaGT-70	0	NA	NA	NA	NA	NA
92	TaGT-76	0	NA	NA	NA	NA	NA
93	TaGT-78	0	NA	NA	NA	NA	NA
94	TaGT-82	0	NA	NA	NA	NA	NA

## Sheet: drought stress 1 h
Table S6. Differential expression of wheat trihelix genes under drought stress for one hour
No.	Gene name	baseMean	log2 Fold Change	lfcSE	stat	pvalue	padj
1	TaGT-73	922.753	4.07469	0.19263	21.1529	2.59352e-99	2.15262e-97
2	TaGT-63	22.6162	2.44406	0.703429	3.47449	0.000511823	0.00236007
3	TaGT-16	101.809	1.98981	0.360501	5.51956	3.39842e-08	2.56426e-07
4	TaGT-74	108.716	1.88737	0.290316	6.50108	7.97442e-11	7.27844e-10
5	TaGT-4	151.718	1.83925	0.268933	6.83908	7.97015e-12	9.45032e-11
6	TaGT-67	233.033	1.74454	0.197927	8.81405	1.20703e-18	2.00367e-17
7	TaGT-80	244.832	1.6801	0.174714	9.61627	6.82631e-22	1.41646e-20
8	TaGT-10	432.687	1.4366	0.117718	12.2038	2.96743e-34	1.23148e-32
9	TaGT-47	448.776	1.23429	0.107783	11.4516	2.30849e-30	6.38682e-29
10	TaGT-35	166.461	0.962069	0.22402	4.29456	1.75038e-05	9.68542e-05
11	TaGT-56	512.397	0.674798	0.102692	6.5711	4.99457e-11	5.18187e-10
12	TaGT-39	181.696	0.635917	0.207674	3.06209	0.00219798	0.00912161
13	TaGT-24	376.273	0.378148	0.114555	3.30102	0.000963333	0.00420825
14	TaGT-9	377.941	-0.445221	0.123637	-3.60103	0.000316955	0.00154749
15	TaGT-91	440.538	-0.46858	0.102174	-4.58609	4.51625e-06	2.67749e-05
16	TaGT-94	415.436	-0.545766	0.111634	-4.88888	1.0141e-06	7.01418e-06
17	TaGT-61	686.744	-0.551612	0.116921	-4.71782	2.3839e-06	1.52203e-05
18	TaGT-37	492.269	-0.9337	0.123934	-7.53382	4.92757e-14	6.81648e-13
19	TaGT-54	871.197	-0.96736	0.149128	-6.48678	8.7692e-11	7.27844e-10
20	TaGT-27	45.514	-2.10482	0.532889	-3.94983	7.82067e-05	0.000405697
21	TaGT-50	684.995	0.305686	0.101718	3.00524	0.0026537	0.0104884
22	TaGT-28	823.038	-0.351973	0.119456	-2.94647	0.00321419	0.0118117
23	TaGT-69	113.029	-0.829942	0.282211	-2.94085	0.00327312	0.0118117
24	TaGT-72	92.4387	-0.835097	0.302363	-2.76191	0.00574652	0.0198734
25	TaGT-33	255.809	0.440999	0.163639	2.69495	0.00703985	0.0233723
26	TaGT-36	501.289	-0.269683	0.106829	-2.52444	0.0115883	0.0356231
27	TaGT-41	65.2079	4.68181	1.85422	2.52494	0.0115717	0.0356231
28	TaGT-93	3.62183	5.31397	2.13829	2.48515	0.0129498	0.0383868
29	TaGT-20	464.393	0.248188	0.109586	2.26477	0.0235265	0.0673346
30	TaGT-8	137.532	0.689188	0.32112	2.1462	0.0318569	0.0881374
31	TaGT-2	78.6701	0.609589	0.323862	1.88225	0.0598021	0.157488
32	TaGT-83	1777.3	0.647486	0.345226	1.87554	0.0607182	0.157488
33	TaGT-68	319.992	-0.225104	0.124069	-1.81435	0.0696244	0.169965
34	TaGT-90	123.362	-0.499145	0.274968	-1.81528	0.0694807	0.169965
35	TaGT-44	1.77312	4.26392	2.46754	1.72801	0.0839871	0.199169
36	TaGT-40	286.418	-0.252919	0.148073	-1.70807	0.0876229	0.202019
37	TaGT-31	13.3345	1.2954	0.802755	1.61369	0.106595	0.239118
38	TaGT-71	127.771	0.507465	0.320155	1.58506	0.112952	0.240385
39	TaGT-89	418.467	-0.19794	0.124576	-1.58892	0.112079	0.240385
40	TaGT-6	67.999	-0.502313	0.357084	-1.40671	0.159514	0.316689
41	TaGT-29	270.486	-0.222467	0.155952	-1.42651	0.153721	0.316689
42	TaGT-65	182.575	0.29103	0.207253	1.40422	0.160252	0.316689
43	TaGT-64	143.446	0.343177	0.250231	1.37144	0.170237	0.328597
44	TaGT-58	165.627	-0.298136	0.241079	-1.23667	0.21621	0.40785
45	TaGT-5	283.056	-0.239833	0.201918	-1.18777	0.234922	0.423309
46	TaGT-26	54.1739	-0.477555	0.40618	-1.17572	0.239705	0.423309
47	TaGT-70	1.58975	-4.16766	3.52708	-1.18162	0.237357	0.423309
48	TaGT-25	60.3507	-0.371458	0.389236	-0.954325	0.339919	0.587777
49	TaGT-62	1.02706	3.50512	3.78829	0.925252	0.354835	0.601047
50	TaGT-46	97.2506	-0.292438	0.333304	-0.877391	0.380274	0.631255
51	TaGT-53	1.83026	-1.68751	2.04421	-0.82551	0.409082	0.665761
52	TaGT-88	107.668	-0.216371	0.267659	-0.808385	0.418869	0.668579
53	TaGT-32	275.368	0.132357	0.174303	0.759351	0.447643	0.688043
54	TaGT-79	110.522	-0.205066	0.268573	-0.76354	0.445142	0.688043
55	TaGT-15	140.855	-0.125431	0.242971	-0.516238	0.605688	0.845765
56	TaGT-23	178.805	-0.113334	0.216515	-0.523446	0.600664	0.845765
57	TaGT-30	0.397436	-2.18333	4.91855	-0.443897	0.657117	0.845765
58	TaGT-42	39.0187	0.213681	0.484676	0.440875	0.659304	0.845765
59	TaGT-52	6.38942	-0.63166	1.17523	-0.537476	0.590939	0.845765
60	TaGT-57	73.7439	-0.17949	0.373911	-0.480035	0.631203	0.845765
61	TaGT-59	34.1037	-0.226427	0.498775	-0.453965	0.649854	0.845765
62	TaGT-60	230.219	0.140806	0.249632	0.564056	0.572716	0.845765
63	TaGT-78	0.410826	2.18998	4.91129	0.445908	0.655664	0.845765
64	TaGT-86	333.241	-0.0651824	0.121005	-0.538675	0.590111	0.845765
65	TaGT-92	531.716	0.051254	0.117373	0.436677	0.662346	0.845765
66	TaGT-11	0.289219	1.59337	4.97005	0.320595	0.748518	0.862874
67	TaGT-13	0.31228	-1.71725	4.96248	-0.346047	0.729307	0.862874
68	TaGT-45	0.289219	1.59337	4.97005	0.320595	0.748518	0.862874
69	TaGT-48	0.31228	-1.71725	4.96248	-0.346047	0.729307	0.862874
70	TaGT-51	24.5975	-0.210288	0.580384	-0.362325	0.717109	0.862874
71	TaGT-77	0.31228	-1.71725	4.96248	-0.346047	0.729307	0.862874
72	TaGT-81	0.800217	-0.959491	2.68337	-0.357569	0.720666	0.862874
73	TaGT-3	0.198718	-1.38659	4.98139	-0.278354	0.780741	0.883357
74	TaGT-43	0.205413	1.34334	4.98521	0.269465	0.787572	0.883357
75	TaGT-1	329.339	0.0308128	0.124546	0.2474	0.804598	0.890422
76	TaGT-75	29.6525	-0.131167	0.602845	-0.217581	0.827756	0.892256
77	TaGT-84	5.06049	0.30256	1.30772	0.231365	0.817031	0.892256
78	TaGT-17	1.09079	-0.376186	2.41152	-0.155995	0.876037	0.908888
79	TaGT-22	229.553	-0.029878	0.173378	-0.172328	0.863179	0.908888
80	TaGT-87	37.0681	0.441435	2.7896	0.158243	0.874265	0.908888
81	TaGT-19	9.63986	0.0861331	0.915078	0.0941266	0.925009	0.947848
82	TaGT-18	0.487938	0.184081	3.64529	0.0504981	0.959725	0.971429
83	TaGT-55	7.99628	0.022427	1.09745	0.0204355	0.983696	0.983696
84	TaGT-7	0	NA	NA	NA	NA	NA
85	TaGT-12	0	NA	NA	NA	NA	NA
86	TaGT-14	0	NA	NA	NA	NA	NA
87	TaGT-21	0	NA	NA	NA	NA	NA
88	TaGT-34	0	NA	NA	NA	NA	NA
89	TaGT-38	0	NA	NA	NA	NA	NA
90	TaGT-49	0	NA	NA	NA	NA	NA
91	TaGT-66	0	NA	NA	NA	NA	NA
92	TaGT-76	0	NA	NA	NA	NA	NA
93	TaGT-82	0	NA	NA	NA	NA	NA
94	TaGT-85	0	NA	NA	NA	NA	NA

## Sheet: drought stress 6 h
Table S6. Differential expression of wheat trihelix genes under drought stress for 6 hours
No.	Gene name	baseMean	log2 Fold Change	lfcSE	stat	pvalue	padj
1	TaGT-41	154.877	6.21217	1.8765	3.31051	0.00093125	0.00311969
2	TaGT-73	929.585	4.37308	0.24626	17.758	1.49436e-70	5.00611e-69
3	TaGT-63	37.2013	3.57263	0.565298	6.31991	2.61709e-10	2.92241e-09
4	TaGT-10	883.209	3.02202	0.14348	21.0622	1.76622e-98	1.18337e-96
5	TaGT-90	230.518	1.51902	0.15602	9.73608	2.11562e-22	3.54366e-21
6	TaGT-1	401.682	0.979811	0.112178	8.73442	2.44907e-18	3.28175e-17
7	TaGT-33	256.825	0.879561	0.161052	5.46134	4.7255e-08	3.51787e-07
8	TaGT-65	181.391	0.730935	0.181313	4.03136	5.54561e-05	0.000247704
9	TaGT-86	353.683	0.583385	0.149003	3.91525	9.03116e-05	0.00037818
10	TaGT-24	315.984	0.404959	0.119141	3.39899	0.000676349	0.00238502
11	TaGT-56	379.655	0.393519	0.121516	3.23841	0.00120198	0.00366057
12	TaGT-89	312.159	-0.562587	0.157319	-3.57609	0.000348768	0.00137456
13	TaGT-40	214.592	-0.599498	0.173106	-3.46318	0.000533838	0.00198706
14	TaGT-61	562.059	-0.608895	0.133618	-4.55698	5.1894e-06	2.67454e-05
15	TaGT-83	939.726	-0.653298	0.136629	-4.78153	1.73966e-06	9.71308e-06
16	TaGT-50	410.813	-0.705891	0.140949	-5.00813	5.49624e-07	3.34771e-06
17	TaGT-9	282.862	-0.823689	0.146375	-5.62726	1.83096e-08	1.53343e-07
18	TaGT-22	149.713	-0.842546	0.203584	-4.13857	3.49476e-05	0.000167249
19	TaGT-37	405.008	-0.973593	0.179317	-5.42947	5.65232e-08	3.78706e-07
20	TaGT-91	318.996	-0.994875	0.159258	-6.24695	4.18543e-10	4.00606e-09
21	TaGT-26	34.4888	-1.62863	0.5022	-3.24298	0.00118285	0.00366057
22	TaGT-94	245.696	-2.30916	0.168566	-13.6989	1.03137e-42	2.30339e-41
23	TaGT-75	41.7358	1.16588	0.440657	2.64579	0.00815015	0.0237417
24	TaGT-54	836.827	-0.408197	0.155895	-2.61841	0.00883397	0.0246615
25	TaGT-36	519.878	0.357556	0.142886	2.50239	0.0123359	0.0330603
26	TaGT-28	660.873	-0.462348	0.210663	-2.19473	0.0281829	0.0726253
27	TaGT-42	42.1237	0.841002	0.394098	2.13399	0.0328435	0.0815005
28	TaGT-2	71.5122	0.827881	0.393772	2.10244	0.035515	0.0849823
29	TaGT-80	115.303	0.468108	0.230861	2.02766	0.0425953	0.0984099
30	TaGT-31	14.237	1.78815	0.934624	1.91323	0.0557187	0.124438
31	TaGT-72	84.9947	-0.457048	0.272478	-1.67737	0.0934693	0.202014
32	TaGT-88	83.7568	-0.431816	0.282553	-1.52827	0.126446	0.264747
33	TaGT-64	92.3069	-0.394287	0.265514	-1.48499	0.137545	0.279258
34	TaGT-32	198.358	-0.289961	0.199226	-1.45543	0.145549	0.28311
35	TaGT-60	204.838	0.338695	0.234065	1.44701	0.147893	0.28311
36	TaGT-39	131.722	0.298135	0.212222	1.40483	0.160073	0.297914
37	TaGT-4	47.4934	-0.469499	0.369995	-1.26893	0.204465	0.351261
38	TaGT-19	12.9991	1.22785	0.950923	1.29122	0.196626	0.351261
39	TaGT-29	226.381	-0.192613	0.150619	-1.27881	0.200965	0.351261
40	TaGT-79	109.69	0.296809	0.243202	1.22042	0.222305	0.372361
41	TaGT-23	142.454	-0.242885	0.205594	-1.18138	0.237453	0.388033
42	TaGT-67	79.915	-0.318865	0.293142	-1.08775	0.276706	0.441412
43	TaGT-16	40.7002	0.470835	0.454796	1.03527	0.300544	0.462657
44	TaGT-25	49.6553	-0.407029	0.395848	-1.02825	0.303834	0.462657
45	TaGT-15	131.201	0.201182	0.247085	0.814222	0.415518	0.61866
46	TaGT-70	8.38031	2.36701	3.11446	0.760008	0.44725	0.651429
47	TaGT-52	4.2045	-1.71078	2.42624	-0.705115	0.480739	0.685309
48	TaGT-71	94.6684	0.229944	0.335542	0.685292	0.49316	0.688369
49	TaGT-27	65.7539	0.200675	0.304729	0.658536	0.510194	0.697612
50	TaGT-5	248.245	-0.0756771	0.134921	-0.560899	0.574866	0.740693
51	TaGT-55	5.00064	-0.938874	1.66715	-0.56316	0.573326	0.740693
52	TaGT-87	52.7747	1.57228	2.73062	0.575796	0.564753	0.740693
53	TaGT-6	61.824	-0.185851	0.407261	-0.456343	0.648143	0.783306
54	TaGT-8	91.438	0.139159	0.33607	0.414079	0.678817	0.783306
55	TaGT-35	90.5033	-0.111866	0.278699	-0.401388	0.688134	0.783306
56	TaGT-51	23.8905	0.239931	0.563641	0.42568	0.670341	0.783306
57	TaGT-59	33.0803	0.219483	0.458104	0.479111	0.63186	0.783306
58	TaGT-68	292.538	0.0590586	0.126704	0.466115	0.641133	0.783306
59	TaGT-92	425.138	-0.0501181	0.12556	-0.399158	0.689777	0.783306
60	TaGT-20	348.936	-0.0340739	0.134043	-0.254201	0.79934	0.85347
61	TaGT-47	224.632	0.0382341	0.15288	0.250092	0.802516	0.85347
62	TaGT-58	148.478	-0.0655869	0.236319	-0.277536	0.781369	0.85347
63	TaGT-69	116.598	-0.0719091	0.259784	-0.276803	0.781931	0.85347
64	TaGT-74	39.5422	0.0722024	0.407038	0.177385	0.859206	0.899481
65	TaGT-46	88.7249	-0.0194831	0.303297	-0.0642379	0.948781	0.963156
66	TaGT-84	3.90633	0.13112	1.77603	0.0738275	0.941148	0.963156
67	TaGT-57	65.0362	0.0126856	0.308974	0.0410571	0.96725	0.96725
68	TaGT-3	0.167897	-0.840167	4.98269	-0.168617	0.866098	NA
69	TaGT-7	0	NA	NA	NA	NA	NA
70	TaGT-11	0	NA	NA	NA	NA	NA
71	TaGT-12	0	NA	NA	NA	NA	NA
72	TaGT-13	0.254135	-1.14331	4.965	-0.230274	0.817879	NA
73	TaGT-14	0	NA	NA	NA	NA	NA
74	TaGT-17	0.766086	-0.836139	4.86429	-0.171893	0.863521	NA
75	TaGT-18	0.167897	-0.840167	4.98269	-0.168617	0.866098	NA
76	TaGT-21	0	NA	NA	NA	NA	NA
77	TaGT-30	3.13359	2.96492	2.64097	1.12266	0.261581	NA
78	TaGT-34	0	NA	NA	NA	NA	NA
79	TaGT-38	0	NA	NA	NA	NA	NA
80	TaGT-43	0	NA	NA	NA	NA	NA
81	TaGT-44	0.670203	3.12603	4.88157	0.640374	0.521929	NA
82	TaGT-45	0	NA	NA	NA	NA	NA
83	TaGT-48	0.254135	-1.14331	4.965	-0.230274	0.817879	NA
84	TaGT-49	0	NA	NA	NA	NA	NA
85	TaGT-53	2.30215	-0.0637318	2.26663	-0.0281174	0.977568	NA
86	TaGT-62	0	NA	NA	NA	NA	NA
87	TaGT-66	0	NA	NA	NA	NA	NA
88	TaGT-76	0	NA	NA	NA	NA	NA
89	TaGT-77	0.254135	-1.14331	4.965	-0.230274	0.817879	NA
90	TaGT-78	0	NA	NA	NA	NA	NA
91	TaGT-81	0.946825	0.345115	4.15406	0.083079	0.933789	NA
92	TaGT-82	0	NA	NA	NA	NA	NA
93	TaGT-85	0	NA	NA	NA	NA	NA
94	TaGT-93	3.14876	5.37592	4.80527	1.11875	0.263245	NA
