# Supplementary material for: Genome-wide identification and expression profiling of trihelix gene family under abiotic stresses in wheat
Source: BMC Genomics. 2019 Apr 11;20:287. doi: 10.1186/s12864-019-5632-2 (PMC6460849; doi:10.1186/s12864-019-5632-2)
Supplement: Supplementary file 1 — Table S1. Characteristic features of trihelix genes in wheat and its relatives. Table S2. Coding sequences of trihelix genes in wheat and its relatives. Table S3. Amino acid sequences of trihelix proteins in wheat and its relatives. Table S4. Syntenic relationships of trihelix genes between wheat and its relatives. Table S5. Expression data of wheat trihelix genes for tissue-specific expression profile analyses. Table S6. Differential expression of wheat trihelix genes under cold and drought stresses. Table S7. Primers for qRT-PCR. [file 12864_2019_5632_MOESM1_ESM.zip › Additional file 1 Table S7.xls]

## Sheet: Sheet1
Table S7. Primers for qRT-PCR
Gene name	Forward primer (5'-3')	Reverse primer (5'-3')	PCR efficiency	R2 of calibration curve	Slope
TaGT-1	TCAACAGCACCACCACAACG	GGACCATGCCCAGGAAAGAT	0.959	0.997	-3.425
TaGT-5	CTCCTGGAAACACGACGCA	AGCCCGGTTGATAGGCATT	0.993	0.996	-3.34
TaGT-6	TCCATATCCGCCTCCATCTC	CTTGCCTTTGGCTGTCCCT	0.948	0.996	-3.453
TaGT-8	GTTCGCCCGCATTATCAGT	TTCATTGTCATCGTCCTCTTCC	0.974	0.998	-3.385
TaGT-9	GATGCAGACCGCATGACAGT	AACCACGCCGTGATAGAAAAT	0.958	0.997	-3.426
TaGT-10	TGTGAGGGAGCTGAACGAGC	GTTTGGCCTCTGGAACTGTATC	0.989	0.998	-3.349
TaGT-20	TCCTTGGTCGTGGTACTGCTT	TCCTTGCGTCTTCTTTCATCTTAT	1.017	0.998	-3.281
TaGT-23	CCACCACTATCACAAGAAGGACTC	CCCTTGCTGCTGTGGCTAT	0.942	0.996	-3.469
TaGT-26	ACGAGGAGCGCCAAGAAGT	TCGGTGAAGAAGCGGTAGGT	0.986	0.997	-3.356
TaGT-27	GCCTCCGGGGTTCCCAAAC	CAGCCTCGTCATCGTGGTCCTC	0.955	0.996	-3.435
TaGT-30	GGCCAGTACCGTGCTTGAT	CTGCTGGGACTGAATGTTTGA	0.953	0.998	-3.439
TaGT-42	GGCGGAAAACTCAAGGACC	TCTCATGCCACAGCATATCGA	0.983	0.999	-3.365
TaActin	TCTATTTTGGCCTCTCTTAGCAC	TTTCCTGTACCCCTTATTCCTC	0.975	0.999	-3.383
