# Supplementary material for: Genome-wide identification and expression profiling of trihelix gene family under abiotic stresses in wheat
Source: BMC Genomics. 2019 Apr 11;20:287. doi: 10.1186/s12864-019-5632-2 (PMC6460849; doi:10.1186/s12864-019-5632-2)
Supplement: Supplementary file 1 — Table S1. Characteristic features of trihelix genes in wheat and its relatives. Table S2. Coding sequences of trihelix genes in wheat and its relatives. Table S3. Amino acid sequences of trihelix proteins in wheat and its relatives. Table S4. Syntenic relationships of trihelix genes between wheat and its relatives. Table S5. Expression data of wheat trihelix genes for tissue-specific expression profile analyses. Table S6. Differential expression of wheat trihelix genes under cold and drought stresses. Table S7. Primers for qRT-PCR. [file 12864_2019_5632_MOESM1_ESM.zip › Additional file 1 Table S1.xls]

## Sheet: wheat
Table S1. Characteristic features of trihelix genes in wheat
No.	Gene name	ID	Chr. No.	Start position (bp)	End Position (bp)	Length (aa)	Mw (kDa)	pI	Introns	Phylogenetic cluster	Subscellular localization predictor
1	TaGT-1	TraesCS1A02G176700.2	Ta1A	317811200	317814470	818	86921.2	6.13	2	GT-2	Nuclear
2	TaGT-2	TraesCS1A02G216300.1	Ta1A	382252188	382253147	320	33833.2	9.51	0	SIP1	Nuclear
3	TaGT-3	TraesCS1A02G334300.1	Ta1A	521863458	521864126	223	24493	9.24	0	SIP1	Mitochondrial/Nuclear
4	TaGT-4	TraesCS1A02G392300.1	Ta1A	558954529	558955590	354	37112.5	10.19	0	SIP1	Nuclear
5	TaGT-5	TraesCS1A02G437400.1	Ta1A	586952760	586954088	443	50157.8	6.03	0	GTγ	Nuclear
6	TaGT-6	TraesCS2A02G287600.2	Ta2A	490662152	490665462	340	36268.5	6.17	2	SH4	Chloroplast/Nuclear
7	TaGT-7	TraesCS2A02G291700.2	Ta2A	502622299	502625441	505	54264.1	7.11	7	SIP1	Nuclear
8	TaGT-8	TraesCS2A02G313300.1	Ta2A	537682707	537683957	417	44729.9	6.38	0	SIP1	Nuclear
9	TaGT-9	TraesCS2A02G320100.1	Ta2A	549290026	549294328	362	39875.5	6.42	4	GT-1	Nuclear
10	TaGT-10	TraesCS2A02G389200.1	Ta2A	637678058	637681260	749	81473.6	6.04	2	GT-2	Nuclear
11	TaGT-11	TraesCS2A02G549300.1	Ta2A	756829585	756831643	408	43797.1	9.53	1	SH4	Nuclear
12	TaGT-12	TraesCS3A02G116400.1	Ta3A	84649308	84650912	535	57989.2	6.39	0	GTγ	Nuclear
13	TaGT-13	TraesCS3A02G116500.1	Ta3A	85270694	85272169	492	53446.3	6.33	0	GTγ	Nuclear
14	TaGT-14	TraesCS3A02G116600.1	Ta3A	85371496	85372764	423	45607.4	6.32	0	GTγ	Nuclear
15	TaGT-15	TraesCS3A02G245400.1	Ta3A	459051648	459052592	315	35339.7	8.31	0	SIP1	Nuclear
16	TaGT-16	TraesCS3A02G271400.1	Ta3A	500526342	500527298	319	34633.1	9.78	0	SIP1	Nuclear
17	TaGT-17	TraesCS3A02G441300.1	Ta3A	683442450	683443431	298	32346.1	6.56	1	SH4	Chloroplast/Nuclear
18	TaGT-18	TraesCS4A02G111200.1	Ta4A	136274280	136274975	232	25495.1	7.7	0	SIP1	Mitochondrial/Nuclear
19	TaGT-19	TraesCS4A02G111300.1	Ta4A	136275700	136276483	267	28925.4	9.85	0	SIP1	Nuclear
20	TaGT-20	TraesCS4A02G209100.1	Ta4A	502356611	502357930	440	50189.1	6.67	0	GTγ	Nuclear
21	TaGT-21	TraesCS4A02G294700.2	Ta4A	595875055	595876187	331	36147.3	5.87	1	SH4	Nuclear
22	TaGT-22	TraesCS4A02G315300.1	Ta4A	605644924	605645850	309	35132.6	5.28	0	SIP1	Nuclear
23	TaGT-23	TraesCS5A02G124200.1	Ta5A	271495261	271496589	443	50152	6.25	0	GTγ	Nuclear
24	TaGT-24	TraesCS5A02G360100.1	Ta5A	561810561	561811608	352	37328.6	6.94	0	SIP1	Nuclear
25	TaGT-25	TraesCS5A02G443100.1	Ta5A	623214780	623215859	360	38452.6	5.37	0	SH4	Chloroplast/Nuclear
26	TaGT-26	TraesCS5A02G558200.1	Ta5A	708806270	708809223	786	84366.7	7	2	GT-2	Nuclear
27	TaGT-27	TraesCS6A02G013200.2	Ta6A	6190121	6192990	754	79605.9	5.99	1	GT-2	Nuclear
28	TaGT-28	TraesCS6A02G195100.3	Ta6A	277269344	277282365	824	91285.1	9.31	16	GT-1	Mitochondrial
29	TaGT-29	TraesCS6A02G198600.1	Ta6A	306764872	306765978	371	39533.9	9.11	0	SIP1	Nuclear
30	TaGT-30	TraesCS6A02G240200.1	Ta6A	450464384	450467117	668	71708	5.29	2	GT-2	Nuclear
31	TaGT-31	TraesCS1B02G088500.1	Ta1B	84979983	84980951	323	36084	5.86	0	GT-1	Nuclear
32	TaGT-32	TraesCS1B02G203300.2	Ta1B	365019305	365022567	815	86726	6.18	2	GT-2	Nuclear
33	TaGT-33	TraesCS1B02G229500.1	Ta1B	412243057	412244010	318	33676.1	9.44	0	SIP1	Nuclear
34	TaGT-34	TraesCS1B02G347500.1	Ta1B	576597646	576598057	224	24234.8	9.12	0	SIP1	Chloroplast/Nuclear
35	TaGT-35	TraesCS1B02G420500.1	Ta1B	643566721	643567791	357	37308.8	10.19	0	SIP1	Nuclear
36	TaGT-36	TraesCS1B02G472000.1	Ta1B	679747936	679749264	443	50247	6.03	0	GTγ	Nuclear
37	TaGT-37	TraesCS2B02G304400.1	Ta2B	432556327	432559260	349	37163.5	6.17	2	SH4	Chloroplast/Nuclear
38	TaGT-38	TraesCS2B02G308200.2	Ta2B	441075843	441078981	506	54289.1	7.53	7	SIP1	Nuclear
39	TaGT-39	TraesCS2B02G332100.1	Ta2B	475126694	475127944	417	44931.1	6.14	0	SIP1	Nuclear
40	TaGT-40	TraesCS2B02G363200.2	Ta2B	517596231	517600492	362	39801.4	6.42	4	GT-1	Nuclear
41	TaGT-41	TraesCS2B02G407400.1	Ta2B	578136636	578139743	761	83087.8	6.19	1	GT-2	Nuclear
42	TaGT-42	TraesCS2B02G457200.1	Ta2B	651925266	651927404	270	31318	7.71	1	GT-1	Nuclear
43	TaGT-43	TraesCS2B02G579700.1	Ta2B	767640577	767642613	413	44446.7	9.45	1	SH4	Nuclear
44	TaGT-44	TraesCS3B02G135500.1	Ta3B	118136625	118138253	543	58716.8	6.26	0	GTγ	Nuclear
45	TaGT-45	TraesCS3B02G135600.1	Ta3B	118251310	118252800	497	54526.5	6.17	0	GTγ	Nuclear
46	TaGT-46	TraesCS3B02G274700.1	Ta3B	443371712	443372650	313	35117.4	7.7	0	SIP1	Nuclear
47	TaGT-47	TraesCS3B02G305100.1	Ta3B	489980379	489981338	320	34701.2	9.8	0	SIP1	Nuclear
48	TaGT-48	TraesCS3B02G475300.1	Ta3B	723796091	723797086	303	32450	9.13	1	SH4	Nuclear
49	TaGT-49	TraesCS4B02G019200.1	Ta4B	13994292	13995427	332	36295.5	6.3	1	SH4	Nuclear
50	TaGT-50	TraesCS4B02G112700.1	Ta4B	126728907	126730205	433	49360.1	6.67	0	GTγ	Nuclear
51	TaGT-51	TraesCS4B02G192600.1	Ta4B	415764496	415765285	269	29185.7	9.39	0	SIP1	Nuclear
52	TaGT-52	TraesCS4B02G192700.1	Ta4B	415767031	415767780	250	27501.4	8.58	0	SIP1	Mitochondrial/Nuclear
53	TaGT-53	TraesCS4B02G192800.1	Ta4B	416105623	416106375	251	27643.6	9.02	0	SIP1	Mitochondrial/Nuclear
54	TaGT-54	TraesCS4B02G396900.1	Ta4B	671631024	671633841	693	74576.8	6.81	2	GT-2	Nuclear
55	TaGT-55	TraesCS5B02G124000.1	Ta5B	223647172	223647993	274	30652.9	5.55	0	GTγ	Nuclear
56	TaGT-56	TraesCS5B02G362600.2	Ta5B	541916322	541917363	350	37046.1	6.21	0	SIP1	Nuclear
57	TaGT-57	TraesCS5B02G447700.1	Ta5B	618475640	618476734	365	39037.2	5.15	0	SH4	Chloroplast/Nuclear
58	TaGT-58	TraesCS5B02G564200.1	Ta5B	709583640	709584566	309	35318.8	5.27	0	SIP1	Nuclear
59	TaGT-59	TraesCS6B02G020100.1	Ta6B	12115991	12118806	762	80374.5	5.89	1	GT-2	Nuclear
60	TaGT-60	TraesCS6B02G230000.1	Ta6B	369526387	369527637	417	44440.7	5.68	0	SIP1	Nuclear
61	TaGT-61	TraesCS6B02G231600.3	Ta6B	382768032	382776147	851	94444.6	8.82	16	GT-1	Cytoplasmic/Mitochondrial/Chloroplast/Nuclear
62	TaGT-62	TraesCS6B02G284400.3	Ta6B	512871795	512874422	651	70155.5	5.47	1	GT-2	Nuclear
63	TaGT-63	TraesCS1D02G072600.1	Ta1D	52976634	52977593	320	35670.5	5.8	0	GT-1	Nuclear
64	TaGT-64	TraesCS1D02G162400.1	Ta1D	231463981	231467241	818	86912.1	6.18	2	GT-2	Nuclear
65	TaGT-65	TraesCS1D02G218500.1	Ta1D	305229015	305229974	320	33833.2	9.51	0	SIP1	Nuclear
66	TaGT-66	TraesCS1D02G336800.1	Ta1D	426754334	426754742	223	24357.1	9.59	0	SIP1	Mitochondrial/Chloroplast/Nuclear
67	TaGT-67	TraesCS1D02G400500.1	Ta1D	467002275	467003336	354	37218.7	10.19	0	SIP1	Nuclear
68	TaGT-68	TraesCS1D02G445200.1	Ta1D	487951936	487953288	451	51208.9	6.14	0	GTγ	Nuclear
69	TaGT-69	TraesCS2D02G286000.2	Ta2D	364166527	364169696	351	37395.8	6.17	2	SH4	Nuclear
70	TaGT-70	TraesCS2D02G289700.2	Ta2D	371919791	371923198	505	54403.3	7.13	7	SIP1	Nuclear
71	TaGT-71	TraesCS2D02G311800.1	Ta2D	401113182	401114423	414	44675.8	6.14	0	SIP1	Nuclear
72	TaGT-72	TraesCS2D02G343200.1	Ta2D	439563259	439567004	292	31513.1	7.83	3	GT-1	Nuclear
73	TaGT-73	TraesCS2D02G387100.1	Ta2D	492508841	492512011	746	81006.1	6.05	2	GT-2	Nuclear
74	TaGT-74	TraesCS2D02G388500.1	Ta2D	494650063	494650533	197	21566.7	10.57	0	SIP1	Nuclear
75	TaGT-75	TraesCS2D02G433900.1	Ta2D	545033527	545035982	274	31572.3	7.71	1	GT-1	Nuclear
76	TaGT-76	TraesCS2D02G549900.1	Ta2D	625457661	625459706	410	43984.3	9.55	1	SH4	Nuclear
77	TaGT-77	TraesCS3D02G118300.1	Ta3D	72252014	72253630	497	54477.4	6.3	1	GTγ	Nuclear
78	TaGT-78	TraesCS3D02G118400.1	Ta3D	72648836	72650293	486	52441.3	6.36	0	GTγ	Nuclear
79	TaGT-79	TraesCS3D02G246100.1	Ta3D	343449854	343450804	317	35357.7	8.67	0	SIP1	Nuclear
80	TaGT-80	TraesCS3D02G271000.1	Ta3D	375722382	375723338	319	34607.1	9.78	0	SIP1	Nuclear
81	TaGT-81	TraesCS3D02G434100.1	Ta3D	546705462	546706439	293	31972.7	6.62	1	SH4	Nuclear
82	TaGT-82	TraesCS4D02G017200.2	Ta4D	7735762	7736894	331	36297.4	5.94	1	SH4	Nuclear
83	TaGT-83	TraesCS4D02G110200.1	Ta4D	89929664	89930986	441	50328.2	6.84	0	GTγ	Nuclear
84	TaGT-84	TraesCS4D02G193800.1	Ta4D	337043509	337044289	266	28991.6	9.85	0	SIP1	Nuclear
85	TaGT-85	TraesCS4D02G193900.1	Ta4D	337044966	337045661	232	25604.1	8.81	0	SIP1	Nuclear
86	TaGT-86	TraesCS5D02G132100.1	Ta5D	210056530	210057858	443	50238.1	6.13	0	GTγ	Nuclear
87	TaGT-87	TraesCS5D02G369500.2	Ta5D	444888032	444889076	351	37218.5	6.11	0	SIP1	Nuclear
88	TaGT-88	TraesCS5D02G450500.1	Ta5D	498777715	498778797	361	38525.6	5.14	0	SH4	Chloroplast/Nuclear
89	TaGT-89	TraesCS5D02G550500.1	Ta5D	557000431	557001345	305	34752.2	5.55	0	SIP1	Nuclear
90	TaGT-90	TraesCS6D02G016300.1	Ta6D	6571553	6574400	758	79706	5.97	1	GT-2	Nuclear
91	TaGT-91	TraesCS6D02G183700.2	Ta6D	223937353	223945433	824	91302.1	9.31	16	GT-1	Mitochondrial
92	TaGT-92	TraesCS6D02G184500.2	Ta6D	232743759	232745009	417	44532.8	5.59	0	SIP1	Nuclear
93	TaGT-93	TraesCS6D02G222500.1	Ta6D	313281074	313283851	672	72086.4	5.18	2	GT-2	Nuclear
94	TaGT-94	TraesCSU02G029700.1	TaUn	28394984	28398055	788	84020.1	6.7	2	GT-2	Nuclear

## Sheet: B. distachyon
Table S1. Characteristic features of trihelix genes in B. distachyon
No.	Gene name	ID	Chr. No.	Start position (bp)	End Position (bp)	Length (aa)	Mw (kDa)	pI	Introns	Phylogenetic cluster	Subscellular localization predictor
1	BdGT-1	Bradi1g12900.1	Bd1	9775048	9776192	342	37200.6	8.68	1	SH4	Nuclear
2	BdGT-2	Bradi1g65410.2	Bd1	64632759	64633457	231	25364	8.46	0	SIP1	Cytoplasmic/Mitochondrial
3	BdGT-3	Bradi1g77610.2	Bd1	74105424	74108224	710	75461.9	8.75	2	GT-2	Nuclear
4	BdGT-4	Bradi2g12030.2	Bd2	10376736	10378397	554	59292.5	6.28	0	GTγ	Nuclear
5	BdGT-5	Bradi2g16780.3	Bd2	14726557	14727624	356	37908.4	9.92	0	SIP1	Nuclear
6	BdGT-6	Bradi2g38230.4	Bd2	38339455	38340492	346	38456.3	6.07	0	GT-1	Nuclear
7	BdGT-7	Bradi2g46320.1	Bd2	46511329	46512291	321	35033.5	9.8	0	SIP1	Nuclear
8	BdGT-8	Bradi2g48320.1	Bd2	48387362	48388273	304	33817.8	6.57	0	SIP1	Nuclear
9	BdGT-9	Bradi2g59440.2	Bd2	56940958	56942089	316	34495.5	5.75	2	SH4	Nuclear
10	BdGT-10	Bradi3g00697.1	Bd3	385960	389007	759	80526.2	5.88	1	GT-2	Nuclear
11	BdGT-11	Bradi3g05530.1	Bd3	3916219	3918258	368	38365.7	4.23	1	SH4	Chloroplast/Nuclear
12	BdGT-12	Bradi3g17539.1	Bd3	15863412	15865100	484	52381.4	7.62	1	GTγ	Nuclear
13	BdGT-13	Bradi3g30457.2	Bd3	32340226	32343440	770	82085.1	5.72	2	GT-2	Nuclear
14	BdGT-14	Bradi3g33630.1	Bd3	35745783	35746757	325	34298.8	9.53	0	SIP1	Nuclear
15	BdGT-15	Bradi3g38682.2	Bd3	40917491	40919794	365	40602	6.25	1	SIP1	Nuclear
16	BdGT-16	Bradi3g44370.5	Bd3	45940105	45942558	365	39251.1	5.09	2	SH4	Nuclear
17	BdGT-17	Bradi3g45230.1	Bd3	46945832	46953453	876	96628.9	8.9	16	GT-1	Mitochondrial/Chloroplast
18	BdGT-18	Bradi3g45300.1	Bd3	47033375	47034577	401	46176.1	5.77	0	GTγ	Nuclear
19	BdGT-19	Bradi3g46210.1	Bd3	47885893	47887134	404	43222.6	6.54	1	SIP1	Nuclear
20	BdGT-20	Bradi3g50213.1	Bd3	51183174	51189595	1392	152255	4.47	19	GT-2	Nuclear
21	BdGT-21	Bradi4g24750.1	Bd4	29851950	29853218	423	47834	7.01	0	GTγ	Nuclear
22	BdGT-22	Bradi4g37730.1	Bd4	42739911	42740937	345	36978.6	7.56	0	SIP1	Nuclear
23	BdGT-23	Bradi4g41830.5	Bd4	45750170	45751459	430	49105.8	5.76	0	GTγ	Nuclear
24	BdGT-24	Bradi5g08600.2	Bd5	11506894	11509339	328	35312.4	6.3	2	SH4	Chloroplast/Nuclear
25	BdGT-25	Bradi5g08980.1	Bd5	12231446	12234622	503	53756.5	7.53	6	SIP1	Nuclear
26	BdGT-26	Bradi5g11070.1	Bd5	14791120	14792376	419	45344.8	6.97	0	SIP1	Nuclear
27	BdGT-27	Bradi5g13900.1	Bd5	17475175	17479529	380	41397.3	5.96	4	GT-1	Cytoplasmic/Chloroplast/Nuclear
28	BdGT-28	Bradi5g17150.1	Bd5	20549670	20552846	759	81886.1	6.11	2	GT-2	Nuclear
29	BdGT-29	Bradi5g17281.1	Bd5	20725589	20726185	199	21821.2	11.07	0	SIP1	Nuclear
30	BdGT-30	Bradi5g20847.1	Bd5	23786011	23788555	276	32095	8.97	1	GT-1	Nuclear
31	BdGT-31	Bradi5g25700.1	Bd5	27075334	27077430	412	44260.5	10.05	1	SH4	Nuclear

## Sheet: T. urartu
Table S1. Characteristic features of trihelix genes in T. urartu
No.	Gene name	ID	Chr. No.	Start position (bp)	End Position (bp)	Length (aa)	Mw (kDa)	pI
1	TuGT-1	TuG1812G0100000876.01.T01	Tu1A	53358690	53360572	322	5.86	35947.8
2	TuGT-2	TuG1812G0100002104.01.T01	Tu1A	312461726	312466352	817	6.13	86979.3
3	TuGT-3	TuG1812G0100002557.01.T01	Tu1A	379519640	379521471	319	9.51	33861.3
4	TuGT-4	TuG1812G0100002910.01.T01	Tu1A	443070241	443070708	143	8.75	14904.4
5	TuGT-5	TuG1812G0100004790.01.T01	Tu1A	575910193	575914628	442	6.03	50229.9
6	TuGT-6	TuG1812G0200003099.01.T01	Tu2A	426916891	426920196	339	6.31	36293.5
7	TuGT-7	TuG1812G0200003279.01.T01	Tu2A	474201129	474204733	499	7.96	53616.2
8	TuGT-8	TuG1812G0200003916.01.T01	Tu2A	563459043	563463629	361	6.42	39875.5
9	TuGT-9	TuG1812G0200004404.01.T03	Tu2A	619014562	619018037	749	6.17	81638.8
10	TuGT-10	TuG1812G0200004868.01.T01	Tu2A	666112958	666115717	270	6.95	31288
11	TuGT-11	TuG1812G0200005898.01.T01	Tu2A	731666684	731668732	405	9.45	43581.8
12	TuGT-12	TuG1812G0300001315.01.T01	Tu3A	80059079	80060724	491	6.2	53511.3
13	TuGT-13	TuG1812G0300001316.01.T01	Tu3A	80141276	80142798	488	6.25	53157.2
14	TuGT-14	TuG1812G0300002891.01.T01	Tu3A	460722154	460727386	347	9.29	38924.9
15	TuGT-15	TuG1812G0300003172.01.T01	Tu3A	500877141	500880374	319	9.78	34747.2
16	TuGT-16	TuG1812G0400000240.01.T01	Tu4A	12000610	12001411	190	8.82	21286.2
17	TuGT-17	TuG1812G0400002307.01.T01	Tu4A	449872208	449873364	231	7.06	25509.1
18	TuGT-18	TuG1812G0400002308.01.T01	Tu4A	449873697	449875315	271	9.99	29552.1
19	TuGT-19	TuG1812G0500001336.01.T01	Tu5A	210055353	210060193	436	6.21	49647.4
20	TuGT-20	TuG1812G0600002076.01.T03	Tu6A	253793414	253805990	851	8.91	94653.8
21	TuGT-21	TuG1812G0600002690.01.T01	Tu6A	419824868	419828453	667	5.25	71624.9
23	TuGT-22	TuG1812S0000642600.01.T01	TuUn	\	\	439	6.62	50223.1

## Sheet: Ae. tauschii
Table S1. Characteristic features of trihelix genes in Ae. tauschii
No.	Gene name	ID	Chr. No.	Start position (bp)	End Position (bp)	Length (aa)	Mw (kDa)	pI
1	AetGT-1	AET6Gv20625900.6	Aet1D	55243449	55244462	338	5.81	37426.6
2	AetGT-2	AET2Gv20869300.5	Aet1D	237111992	237115261	821	6.31	87204.5
3	AetGT-3	AET4Gv20881800.7	Aet1D	310775157	310776560	282	9.31	30878
4	AetGT-4	AET1Gv20426100.2	Aet1D	433630530	433630966	145	10.02	15703.8
5	AetGT-5	AET3Gv20649300.1	Aet1D	474288844	474290532	353	10.19	37161.6
6	AetGT-6	AET1Gv20943300.1	Aet1D	495270452	495275139	445	6.06	50413.1
7	AetGT-7	AET2Gv20712400.1	Aet2D	363051207	363054453	381	8.61	40680.6
8	AetGT-8	AET6Gv20028000.2	Aet2D	400030128	400031936	414	6.14	44675.8
9	AetGT-9	AET1Gv20544800.3	Aet2D	438845387	438851585	362	6.42	39801.4
10	AetGT-10	AET5Gv20339300.7	Aet2D	492415852	492420149	746	6.05	81020.1
11	AetGT-11	AET6Gv20528800.1	Aet2D	493783812	493785491	197	10.57	21566.7
12	AetGT-12	AET2Gv20774300.2	Aet2D	623990676	623992751	269	9.71	29229.8
13	AetGT-13	AET1Gv21027600.1	Aet3D	75659777	75661393	539	6.32	58213.3
14	AetGT-14	AET4Gv20237100.2	Aet3D	76069113	76070869	486	6.33	52373.2
15	AetGT-15	AET3Gv20255700.1	Aet3D	350766580	350771642	317	8.67	35343.7
16	AetGT-16	AET3Gv20256000.1	Aet3D	383290614	383294177	319	9.78	34607.1
17	AetGT-17	AET1Gv20177700.3	Aet3D	555160353	555161330	293	6.62	31972.7
18	AetGT-18	AET6Gv20536500.4	Aet4D	6680813	6681963	333	6.25	36445.6
19	AetGT-19	AET3Gv20600800.1	Aet4D	93497348	93502033	441	6.84	50328.2
20	AetGT-20	AET4Gv20029000.3	Aet4D	344690920	344691648	243	10.27	26866.3
21	AetGT-21	AET4Gv20502900.1	Aet4D	344692480	344693292	195	8.68	21185
22	AetGT-22	AET5Gv20837200.1	Aet4D	524260423	524262935	602	9.87	66055
23	AetGT-23	AET1Gv20805700.1	Aet5D	216322459	216324944	443	6.13	50238.1
24	AetGT-24	AET2Gv20652600.7	Aet5D	453017384	453020788	350	6.5	37192.5
25	AetGT-25	AET4Gv20502700.5	Aet5D	508988499	508989217	168	10.73	17941.3
26	AetGT-26	AET2Gv21201400.1	Aet6D	5865980	5868793	752	5.97	79351.7
27	AetGT-27	AET3Gv20978400.3	Aet6D	261223524	261225147	349	5.77	37946.6
28	AetGT-28	AET5Gv21026100.2	Aet6D	270014887	270023702	857	8.96	95039.2
29	AetGT-29	AET2Gv20872600.1	Aet6D	336368330	336370661	548	6.04	59318.8
